# Supplementary material for: 4-{[2-(2,4-Dinitro­phen­yl)hydrazinyl­idene]meth­yl}phenol ethanol hemisolvate
Source: Acta Crystallogr Sect E Struct Rep Online. 2010 Nov 13;66(Pt 12):o3142. doi: 10.1107/S1600536810045782 (PMC3011783; doi:10.1107/S1600536810045782)
Supplement: Supplementary file 1 [file e-66-o3142-sup1.cif]

##############################################################################
###                                                                        ###
###        Electronic paper (Acta Crystallographica Section E)             ###
###                                                                        ###
##############################################################################
#                                                                            #
# This CIF contains the data in a paper accepted for publication in Acta     #
# Crystallographica Section E. It conforms to the requirements of Notes      #
# for Authors for Section E, and has been peer reviewed under the auspices   #
# of the IUCr Commission on Journals.                                        #
#                                                                            #
# Full details of the Crystallographic Information File format               #
# are given in the paper "The Crystallographic Information File (CIF):       #
# a New Standard Archive File for Crystallography" by S. R. Hall, F. H.      #
# Allen and I. D. Brown [Acta Cryst. (1991), A47, 655-685].                  #
#                                                                            #
# The current version of the core CIF dictionary is obtainable from          #
# ftp://ftp.iucr.org/pub/cif_core.dic. The current version number is 2.4.    #
#                                                                            #
# Software is freely available for graphical display of the structure(s) in  #
# this CIF.  For information consult the CIF home page http://www.iucr.org/  #
# cif/home.html                                                              #
#                                                                            #
# This file may be used for bona fide research purposes within the           #
# scientific community so long as proper attribution is given to the journal # 
# article from which it was obtained.                                        #
#                                                                            #
##############################################################################
                                             
data_global
_audit_creation_method     SHELXL-97
_journal_date_recd_electronic     2010-10-26
_journal_date_accepted     2010-11-08
_journal_name_full     'Acta Crystallographica, Section E'
_journal_year     2010
_journal_volume     66
_journal_issue     12
_journal_page_first     o3142
_journal_page_last     o3142
_journal_paper_category     QO
_journal_coeditor_code     CV2785
_publ_contact_author_name     'Xiu-Rong Zhai'
_publ_contact_author_address
; Department of Chemisry and Chemical Engineering,
  Jining University,
  273155 Qufu, Shandong,
  P. R. China
;
_publ_contact_author_email     zhaixiurong@163.com
_publ_contact_author_fax     '+86 537 3196089'
_publ_contact_author_phone     '+86 537 3196089'
_publ_section_title
;
4-{[2-(2,4-Dinitrophenyl)hydrazinylidene]methyl}phenol ethanol hemisolvate
;
loop_
    _publ_author_name
    _publ_author_footnote
    _publ_author_address
    'Xiu-Rong Zhai' .
;
Department of Chemisry and Chemical Engineering,
Jining University,
273155 Qufu, Shandong,
People's Republic of China
;
data_I
_chemical_name_systematic
;
4-{[2-(2,4-Dinitrophenyl)hydrazinylidene]methyl}phenol ethanol hemisolvate
;
_chemical_name_common     ?
_chemical_formula_moiety     'C13 H10 N4 O5, 0.5(C2 H6 O)'
_chemical_formula_sum     'C14 H13 N4 O5.5'
_chemical_formula_iupac     'C13 H10 N4 O5, 0.5C2 H6 O'
_chemical_formula_weight     325.28
_chemical_melting_point     ?
_symmetry_cell_setting     triclinic
_symmetry_space_group_name_H-M     'P -1'
_symmetry_space_group_name_Hall     '-P 1'
loop_
    _symmetry_equiv_pos_as_xyz
    'x, y, z'
    '-x, -y, -z'
_cell_length_a     7.0935(16)
_cell_length_b     7.2888(17)
_cell_length_c     14.458(3)
_cell_angle_alpha     100.156(4)
_cell_angle_beta     96.378(4)
_cell_angle_gamma     100.604(4)
_cell_volume     715.2(3)
_cell_formula_units_Z     2
_cell_measurement_reflns_used     748
_cell_measurement_theta_min     2.89
_cell_measurement_theta_max     24.30
_cell_measurement_temperature     295(2)
_exptl_crystal_description     block
_exptl_crystal_colour     brown
_exptl_crystal_size_max     0.15
_exptl_crystal_size_mid     0.12
_exptl_crystal_size_min     0.10
_exptl_crystal_density_diffrn     1.510
_exptl_crystal_density_meas     ?
_exptl_crystal_density_method     'not measured'
_exptl_crystal_F_000     338
_exptl_absorpt_coefficient_mu     0.119
_exptl_absorpt_correction_type     multi-scan
_exptl_absorpt_process_details     '(SADABS; Bruker, 2005)'
_exptl_absorpt_correction_T_min     0.9823
_exptl_absorpt_correction_T_max     0.9882
_exptl_special_details
;
;
_diffrn_ambient_temperature     295(2)
_diffrn_radiation_type     MoK\a
_diffrn_radiation_wavelength     0.71073
_diffrn_radiation_source     'fine-focus sealed tube'
_diffrn_radiation_monochromator     graphite
_diffrn_measurement_device_type     'Bruker SMART CCD area-detector'
_diffrn_measurement_method     'phi and omega scans'
_diffrn_detector_area_resol_mean     ?
_diffrn_reflns_number     4065
_diffrn_reflns_av_R_equivalents     0.0204
_diffrn_reflns_av_sigmaI/netI     0.0433
_diffrn_reflns_theta_min     1.45
_diffrn_reflns_theta_max     26.05
_diffrn_reflns_theta_full     26.05
_diffrn_measured_fraction_theta_max     0.983
_diffrn_measured_fraction_theta_full     0.983
_diffrn_reflns_limit_h_min     -7
_diffrn_reflns_limit_h_max     8
_diffrn_reflns_limit_k_min     -8
_diffrn_reflns_limit_k_max     7
_diffrn_reflns_limit_l_min     -14
_diffrn_reflns_limit_l_max     17
_diffrn_standards_number     ?
_diffrn_standards_interval_count     ?
_diffrn_standards_interval_time     ?
_diffrn_standards_decay_%     ?
_refine_special_details
;
Refinement of <i>F</i>^2^ against ALL reflections. The weighted <i>R</i>-factor
<i>wR</i> and goodness of fit <i>S</i> are based on <i>F</i>^2^, conventional
<i>R</i>-factors <i>R</i> are based on <i>F</i>, with <i>F</i> set to zero for
negative <i>F</i>^2^. The threshold expression of <i>F</i>^2^ >
\s(<i>F</i>^2^) is used only for calculating <i>R</i>-factors(gt) <i>etc</i>.
and is not relevant to the choice of reflections for refinement.
<i>R</i>-factors based on <i>F</i>^2^ are statistically about twice as large
as those based on <i>F</i>, and <i>R</i>- factors based on ALL data will be
even larger.
;
_reflns_number_total     2776
_reflns_number_gt     1543
_reflns_threshold_expression     I>2sigma(I)
_refine_ls_structure_factor_coef     Fsqd
_refine_ls_matrix_type     full
_refine_ls_R_factor_all     0.1108
_refine_ls_R_factor_gt     0.0641
_refine_ls_wR_factor_gt     0.1801
_refine_ls_wR_factor_ref     0.2302
_refine_ls_goodness_of_fit_ref     1.042
_refine_ls_restrained_S_all     1.048
_refine_ls_number_reflns     2776
_refine_ls_number_parameters     227
_refine_ls_number_restraints     3
_refine_ls_hydrogen_treatment     constr
_refine_ls_weighting_scheme     calc
_refine_ls_weighting_details
         'calc w=1/[\s^2^(Fo^2^)+(0.1117P)^2^+0.1836P] where P=(Fo^2^+2Fc^2^)/3'
_atom_sites_solution_hydrogens     geom
_atom_sites_solution_primary     direct
_atom_sites_solution_secondary     difmap
_refine_ls_shift/su_max     0.000
_refine_ls_shift/su_mean     0.000
_refine_diff_density_max     0.463
_refine_diff_density_min     -0.252
_refine_ls_extinction_method     'SHELXTL (Sheldrick, 2008)'
_refine_ls_extinction_coef     0.017(7)
_refine_ls_extinction_expression
                                  'Fc^*^=kFc[1+0.001xFc^2^\l^3^/sin(2\q)]^-1/4^'
loop_
    _atom_type_symbol
    _atom_type_description
    _atom_type_scat_dispersion_real
    _atom_type_scat_dispersion_imag
    _atom_type_scat_source
    'C' 'C' 0.0033 0.0016
                         'International Tables Vol C Tables 4.2.6.8 and 6.1.1.4'
    'H' 'H' 0.0000 0.0000
                         'International Tables Vol C Tables 4.2.6.8 and 6.1.1.4'
    'N' 'N' 0.0061 0.0033
                         'International Tables Vol C Tables 4.2.6.8 and 6.1.1.4'
    'O' 'O' 0.0106 0.0060
                         'International Tables Vol C Tables 4.2.6.8 and 6.1.1.4'
_computing_data_collection     'APEX2 (Bruker, 2005)'
_computing_cell_refinement     'SAINT (Bruker, 2005)'
_computing_data_reduction     'SAINT (Bruker, 2005)'
_computing_structure_solution     'SHELXTL (Sheldrick, 2008)'
_computing_structure_refinement     'SHELXTL (Sheldrick, 2008)'
_computing_molecular_graphics     'SHELXTL (Sheldrick, 2008)'
_computing_publication_material     'SHELXTL (Sheldrick, 2008)'
loop_
    _atom_site_type_symbol
    _atom_site_label
    _atom_site_fract_x
    _atom_site_fract_y
    _atom_site_fract_z
    _atom_site_U_iso_or_equiv
    _atom_site_adp_type
    _atom_site_calc_flag
    _atom_site_refinement_flags
    _atom_site_occupancy
    _atom_site_disorder_assembly
    _atom_site_disorder_group
    O O1 0.6437(4) 0.7313(3) 0.73110(16) 0.0700(8) Uani d . 1 . .
    O O2 0.4959(4) 0.5632(3) 0.59767(16) 0.0683(8) Uani d . 1 . .
    O O3 0.7183(5) 0.4849(4) 1.00571(18) 0.0973(11) Uani d . 1 . .
    O O4 0.5709(5) 0.2032(4) 1.00864(18) 0.1019(12) Uani d . 1 . .
    O O5 -0.1603(4) -0.6843(4) 0.20416(18) 0.0890(10) Uani d . 1 . .
    H H5 -0.1738 -0.6648 0.1478 0.134 Uiso d R 1 . .
    N N1 0.3674(3) 0.1977(3) 0.57776(16) 0.0470(7) Uani d . 1 . .
    H H1 0.3863 0.2907 0.5452 0.070 Uiso d R 1 . .
    N N2 0.2771(3) 0.0174(4) 0.53066(17) 0.0479(7) Uani d . 1 . .
    N N3 0.5558(4) 0.5794(4) 0.68230(18) 0.0499(7) Uani d . 1 . .
    N N4 0.6183(5) 0.3288(5) 0.9659(2) 0.0698(9) Uani d . 1 . .
    C C1 0.4286(4) 0.2316(4) 0.6718(2) 0.0412(7) Uani d . 1 . .
    C C2 0.5213(4) 0.4143(4) 0.7248(2) 0.0420(7) Uani d . 1 . .
    C C3 0.5848(4) 0.4436(4) 0.8208(2) 0.0474(8) Uani d . 1 . .
    H H3 0.6479 0.5642 0.8544 0.057 Uiso calc R 1 . .
    C C4 0.5548(5) 0.2961(4) 0.8656(2) 0.0493(8) Uani d . 1 . .
    C C5 0.4642(5) 0.1133(4) 0.8163(2) 0.0511(8) Uani d . 1 . .
    H H5A 0.4453 0.0131 0.8485 0.061 Uiso calc R 1 . .
    C C6 0.4040(4) 0.0821(4) 0.7223(2) 0.0467(8) Uani d . 1 . .
    H H6 0.3450 -0.0405 0.6899 0.056 Uiso calc R 1 . .
    C C7 0.2242(4) 0.0014(4) 0.4422(2) 0.0473(8) Uani d . 1 . .
    H H7 0.2487 0.1092 0.4157 0.057 Uiso calc R 1 . .
    C C8 0.1273(4) -0.1784(5) 0.3812(2) 0.0464(8) Uani d . 1 . .
    C C9 0.0970(5) -0.3493(5) 0.4128(2) 0.0551(9) Uani d . 1 . .
    H H9 0.1418 -0.3512 0.4755 0.066 Uiso calc R 1 . .
    C C10 0.0018(5) -0.5148(5) 0.3525(2) 0.0612(9) Uani d . 1 . .
    H H10 -0.0189 -0.6280 0.3748 0.073 Uiso calc R 1 . .
    C C11 -0.0638(5) -0.5156(5) 0.2591(2) 0.0585(9) Uani d . 1 . .
    C C12 -0.0313(5) -0.3488(5) 0.2267(2) 0.0617(10) Uani d . 1 . .
    H H12 -0.0734 -0.3487 0.1635 0.074 Uiso calc R 1 . .
    C C13 0.0629(4) -0.1817(5) 0.2868(2) 0.0530(8) Uani d . 1 . .
    H H13 0.0838 -0.0693 0.2638 0.064 Uiso calc R 1 . .
    O O6 1.0107(12) 0.7495(11) 0.9734(7) 0.148(3) Uani d PD 0.50 . .
    H H6A 0.9238 0.6597 0.9822 0.222 Uiso d PR 0.50 . .
    C C14 0.9498(18) 0.9229(13) 0.9968(12) 0.115(5) Uani d PD 0.50 . .
    H H14A 1.0102 0.9845 1.0602 0.138 Uiso d PR 0.50 . .
    H H14B 0.8128 0.8924 0.9983 0.138 Uiso d PR 0.50 . .
    C C15 0.965(5) 1.042(3) 0.9313(12) 0.259(14) Uani d PD 0.50 . .
    H H15A 0.9230 1.1573 0.9555 0.388 Uiso d PR 0.50 . .
    H H15B 1.0979 1.0729 0.9223 0.388 Uiso d PR 0.50 . .
    H H15C 0.8861 0.9802 0.8717 0.388 Uiso d PR 0.50 . .
loop_
    _atom_site_aniso_label
    _atom_site_aniso_U_11
    _atom_site_aniso_U_22
    _atom_site_aniso_U_33
    _atom_site_aniso_U_12
    _atom_site_aniso_U_13
    _atom_site_aniso_U_23
    O1 0.1033(19) 0.0395(14) 0.0569(14) -0.0028(12) 0.0025(13) 0.0063(11)
    O2 0.0965(19) 0.0546(15) 0.0477(14) 0.0023(13) -0.0027(13) 0.0160(11)
    O3 0.137(3) 0.078(2) 0.0503(15) -0.0157(18) -0.0210(16) 0.0019(14)
    O4 0.172(3) 0.075(2) 0.0533(17) 0.008(2) -0.0009(18) 0.0265(15)
    O5 0.111(2) 0.0689(18) 0.0581(15) -0.0248(16) -0.0010(15) -0.0114(13)
    N1 0.0544(15) 0.0402(14) 0.0404(14) 0.0029(11) -0.0003(11) 0.0045(11)
    N2 0.0490(15) 0.0455(15) 0.0426(15) 0.0056(11) 0.0013(12) -0.0009(11)
    N3 0.0627(17) 0.0373(15) 0.0473(16) 0.0055(12) 0.0062(13) 0.0090(11)
    N4 0.102(2) 0.057(2) 0.0451(17) 0.0100(17) -0.0015(16) 0.0098(15)
    C1 0.0406(15) 0.0407(17) 0.0406(16) 0.0074(12) 0.0052(12) 0.0049(12)
    C2 0.0451(16) 0.0360(16) 0.0441(16) 0.0083(12) 0.0062(13) 0.0060(12)
    C3 0.0569(19) 0.0370(17) 0.0432(17) 0.0064(13) 0.0034(14) 0.0003(12)
    C4 0.062(2) 0.0447(18) 0.0381(16) 0.0085(15) 0.0016(14) 0.0058(13)
    C5 0.066(2) 0.0380(17) 0.0498(18) 0.0065(14) 0.0117(15) 0.0129(13)
    C6 0.0561(18) 0.0354(16) 0.0456(17) 0.0047(13) 0.0054(14) 0.0066(13)
    C7 0.0487(17) 0.0467(18) 0.0433(17) 0.0051(14) 0.0039(14) 0.0080(13)
    C8 0.0381(16) 0.056(2) 0.0401(16) 0.0039(13) 0.0047(13) 0.0020(14)
    C9 0.065(2) 0.054(2) 0.0402(17) 0.0030(16) 0.0031(15) 0.0072(14)
    C10 0.071(2) 0.054(2) 0.054(2) 0.0004(17) 0.0107(17) 0.0075(16)
    C11 0.055(2) 0.058(2) 0.0478(19) -0.0092(16) 0.0056(15) -0.0063(16)
    C12 0.056(2) 0.075(3) 0.0406(17) -0.0040(17) -0.0054(15) 0.0027(16)
    C13 0.0516(18) 0.058(2) 0.0431(17) 0.0020(15) -0.0005(14) 0.0091(14)
    O6 0.139(7) 0.123(7) 0.176(8) -0.003(5) 0.043(6) 0.034(6)
    C14 0.113(9) 0.044(5) 0.197(16) 0.026(5) 0.058(10) 0.015(7)
    C15 0.35(4) 0.24(3) 0.20(3) 0.10(2) 0.06(3) 0.01(2)
_geom_special_details
;
All e.s.d.'s (except the e.s.d. in the dihedral angle between two l.s. planes)
are estimated using the full covariance matrix. The cell e.s.d.'s are taken
into account individually in the estimation of e.s.d.'s in distances, angles
and torsion angles; correlations between e.s.d.'s in cell parameters are only
used when they are defined by crystal symmetry. An approximate (isotropic)
treatment of cell e.s.d.'s is used for estimating e.s.d.'s involving l.s.
planes.
;
loop_
    _geom_bond_atom_site_label_1
    _geom_bond_atom_site_label_2
    _geom_bond_site_symmetry_2
    _geom_bond_distance
    _geom_bond_publ_flag
    O1 N3 . 1.219(3) ?
    O2 N3 . 1.227(3) ?
    O3 N4 . 1.229(4) ?
    O4 N4 . 1.210(4) ?
    O5 C11 . 1.356(4) ?
    O5 H5 . 0.8500 ?
    N1 C1 . 1.346(3) ?
    N1 N2 . 1.370(3) ?
    N1 H1 . 0.8900 ?
    N2 C7 . 1.270(4) ?
    N3 O2 1 1.227(3) ?
    N3 C2 . 1.439(4) ?
    N4 O3 1 1.229(4) ?
    N4 C4 . 1.435(4) ?
    C1 C6 . 1.410(4) ?
    C1 C2 . 1.413(4) ?
    C2 C3 . 1.377(4) ?
    C3 C4 . 1.346(4) ?
    C3 H3 . 0.9300 ?
    C4 C5 . 1.394(4) ?
    C5 C6 . 1.344(4) ?
    C5 H5A . 0.9300 ?
    C6 H6 . 0.9300 ?
    C7 C8 . 1.447(4) ?
    C7 H7 . 0.9300 ?
    C8 C13 . 1.385(4) ?
    C8 C9 . 1.390(5) ?
    C9 C10 . 1.368(4) ?
    C9 H9 . 0.9300 ?
    C10 C11 . 1.376(5) ?
    C10 H10 . 0.9300 ?
    C11 C12 . 1.369(5) ?
    C12 C13 . 1.372(4) ?
    C12 H12 . 0.9300 ?
    C13 H13 . 0.9300 ?
    O6 C14 . 1.407(8) ?
    O6 C15 2_777 1.827(19) ?
    O6 H6A . 0.8500 ?
    C14 C15 2_777 1.11(2) ?
    C14 C14 2_777 1.20(2) ?
    C14 C15 . 1.394(9) ?
    C14 H14A . 0.9600 ?
    C14 H14B . 0.9600 ?
    C15 C14 2_777 1.11(2) ?
    C15 O6 2_777 1.828(19) ?
    C15 H15A . 0.9601 ?
    C15 H15B . 0.9600 ?
    C15 H15C . 0.9600 ?
loop_
    _geom_angle_atom_site_label_1
    _geom_angle_atom_site_label_2
    _geom_angle_atom_site_label_3
    _geom_angle_site_symmetry_1
    _geom_angle_site_symmetry_3
    _geom_angle
    _geom_angle_publ_flag
    C11 O5 H5 . . 105.5 ?
    C1 N1 N2 . . 119.9(3) ?
    C1 N1 H1 . . 120.9 ?
    N2 N1 H1 . . 119.2 ?
    C7 N2 N1 . . 114.8(3) ?
    O1 N3 O2 . 1 121.8(3) ?
    O1 N3 O2 . . 121.8(3) ?
    O1 N3 C2 . . 119.3(3) ?
    O2 N3 C2 1 . 119.0(2) ?
    O2 N3 C2 . . 119.0(2) ?
    O4 N4 O3 . 1 122.2(3) ?
    O4 N4 O3 . . 122.2(3) ?
    O4 N4 C4 . . 119.2(3) ?
    O3 N4 C4 1 . 118.5(3) ?
    O3 N4 C4 . . 118.5(3) ?
    N1 C1 C6 . . 120.5(3) ?
    N1 C1 C2 . . 122.8(3) ?
    C6 C1 C2 . . 116.7(3) ?
    C3 C2 C1 . . 121.3(3) ?
    C3 C2 N3 . . 116.1(3) ?
    C1 C2 N3 . . 122.5(3) ?
    C4 C3 C2 . . 119.4(3) ?
    C4 C3 H3 . . 120.3 ?
    C2 C3 H3 . . 120.3 ?
    C3 C4 C5 . . 121.3(3) ?
    C3 C4 N4 . . 119.0(3) ?
    C5 C4 N4 . . 119.7(3) ?
    C6 C5 C4 . . 119.9(3) ?
    C6 C5 H5A . . 120.0 ?
    C4 C5 H5A . . 120.0 ?
    C5 C6 C1 . . 121.3(3) ?
    C5 C6 H6 . . 119.3 ?
    C1 C6 H6 . . 119.3 ?
    N2 C7 C8 . . 122.5(3) ?
    N2 C7 H7 . . 118.8 ?
    C8 C7 H7 . . 118.8 ?
    C13 C8 C9 . . 118.2(3) ?
    C13 C8 C7 . . 118.9(3) ?
    C9 C8 C7 . . 122.9(3) ?
    C10 C9 C8 . . 120.5(3) ?
    C10 C9 H9 . . 119.7 ?
    C8 C9 H9 . . 119.7 ?
    C9 C10 C11 . . 120.6(3) ?
    C9 C10 H10 . . 119.7 ?
    C11 C10 H10 . . 119.7 ?
    O5 C11 C12 . . 123.4(3) ?
    O5 C11 C10 . . 117.2(3) ?
    C12 C11 C10 . . 119.3(3) ?
    C11 C12 C13 . . 120.5(3) ?
    C11 C12 H12 . . 119.8 ?
    C13 C12 H12 . . 119.8 ?
    C12 C13 C8 . . 120.8(3) ?
    C12 C13 H13 . . 119.6 ?
    C8 C13 H13 . . 119.6 ?
    C14 O6 H6A . . 108.9 ?
    C15 O6 H6A 2_777 . 109.4 ?
    C15 C14 C14 2_777 2_777 74.4(13) ?
    C15 C14 C15 2_777 . 124.3(13) ?
    C14 C14 C15 2_777 . 49.9(12) ?
    C15 C14 O6 2_777 . 92.5(13) ?
    C14 C14 O6 2_777 . 124.7(14) ?
    C15 C14 O6 . . 117.0(10) ?
    C14 C14 H14A 2_777 . 65.2 ?
    C15 C14 H14A . . 113.8 ?
    O6 C14 H14A . . 108.3 ?
    C15 C14 H14B 2_777 . 112.3 ?
    C14 C14 H14B 2_777 . 127.7 ?
    C15 C14 H14B . . 102.9 ?
    O6 C14 H14B . . 107.2 ?
    H14A C14 H14B . . 106.8 ?
    C14 C15 C14 2_777 . 55.7(13) ?
    C14 C15 O6 2_777 2_777 50.3(8) ?
    C14 C15 O6 . 2_777 90.5(11) ?
    C14 C15 H15A 2_777 . 81.5 ?
    C14 C15 H15A . . 109.7 ?
    C14 C15 H15B 2_777 . 74.1 ?
    C14 C15 H15B . . 108.2 ?
    O6 C15 H15B 2_777 . 93.5 ?
    H15A C15 H15B . . 109.5 ?
    C14 C15 H15C 2_777 . 165.6 ?
    C14 C15 H15C . . 110.5 ?
    O6 C15 H15C 2_777 . 140.8 ?
    H15A C15 H15C . . 109.5 ?
    H15B C15 H15C . . 109.5 ?
loop_
    _geom_hbond_atom_site_label_D
    _geom_hbond_atom_site_label_H
    _geom_hbond_atom_site_label_A
    _geom_hbond_site_symmetry_A
    _geom_hbond_distance_DH
    _geom_hbond_distance_HA
    _geom_hbond_distance_DA
    _geom_hbond_angle_DHA
    N1 H1 O2 1 0.89 1.97 2.605(3) 126.7
    O6 H6A O3 1 0.85 1.86 2.702(9) 173.5
    O5 H5 O6 2_656 0.85 2.26 2.882(9) 129.7
    O5 H5 O4 1_444 0.85 2.47 3.116(4) 133.0
    O5 H5 O3 1_444 0.85 2.60 3.404(4) 158.9
    N1 H1 O2 2_666 0.89 2.63 3.449(4) 152.9
