# Supplementary material for: 4-{[2-(2,4-Dinitro­phen­yl)hydrazinyl­idene]meth­yl}phenol ethanol hemisolvate
Source: Acta Crystallogr Sect E Struct Rep Online. 2010 Nov 13;66(Pt 12):o3142. doi: 10.1107/S1600536810045782 (PMC3011783; doi:10.1107/S1600536810045782)
Supplement: Supplementary file 2 [file e-66-o3142-Isup2.hkl]

# 
# h,k,l, Fc-squared, Fo-squared, sigma(Fo-squared) and status flag 
# 
data_I
_shelx_title ' 1 in P-1' 
_shelx_refln_list_code          4 
_shelx_F_calc_maximum      169.41 
_exptl_crystal_F_000       338.00 
_reflns_d_resolution_high  0.8093 
 
loop_ 
 _symmetry_equiv_pos_as_xyz 
 'x, y, z' 
 '-x, -y, -z' 
 
_cell_length_a     7.0935 
_cell_length_b     7.2888 
_cell_length_c    14.4577 
_cell_angle_alpha 100.156 
_cell_angle_beta   96.378 
_cell_angle_gamma 100.604 
 
_shelx_F_squared_multiplier     1.000 
 
loop_ 
 _refln_index_h 
 _refln_index_k 
 _refln_index_l 
 _refln_F_squared_calc 
 _refln_F_squared_meas 
 _refln_F_squared_sigma 
 _refln_observed_status 
   1   0   0     1686.69     1546.99     17.56 o 
   2   0   0     4149.66     4103.73     33.20 o 
   3   0   0       13.14        9.50      0.77 o 
   4   0   0        0.04       -0.47      0.37 o 
   5   0   0        8.04        9.34      1.52 o 
   6   0   0       30.15       25.44      4.57 o 
   7   0   0        2.57       -1.08      1.86 o 
   8   0   0        0.00        1.79      2.45 o 
  -8   1   0        4.08        8.55      3.46 o 
  -7   1   0        0.70       -1.03      0.97 o 
  -6   1   0        0.59        0.28      0.79 o 
  -5   1   0        2.66        2.72      1.25 o 
  -4   1   0        5.30       10.31      1.23 o 
  -3   1   0       16.24       19.21      1.14 o 
  -2   1   0     5578.84     5310.45     33.57 o 
  -1   1   0        1.77       -0.31      0.37 o 
   0   1   0     1380.76     1146.92     12.92 o 
   1   1   0      374.50      393.15      4.53 o 
   2   1   0        7.76        6.94      1.38 o 
   3   1   0       93.18       86.91      2.89 o 
   4   1   0       49.22       49.98      1.75 o 
   5   1   0        1.67        2.86      1.02 o 
   6   1   0       60.25       69.90      3.72 o 
   7   1   0        0.49        0.47      2.18 o 
   8   1   0        0.01        2.35      2.55 o 
  -8   2   0        0.22       -0.12      1.84 o 
  -7   2   0        1.69       -0.78      1.32 o 
  -6   2   0        5.77        6.57      1.99 o 
  -5   2   0       12.86       17.48      2.67 o 
  -4   2   0      245.88      264.86      3.85 o 
  -3   2   0       29.86       30.69      1.29 o 
  -2   2   0      506.75      464.56      8.65 o 
  -1   2   0      845.43      911.60     13.20 o 
   0   2   0       16.31       31.49      1.38 o 
   1   2   0      330.30      282.49      3.56 o 
   2   2   0       30.13       29.03      1.29 o 
   3   2   0       57.19       59.26      1.96 o 
   4   2   0      865.41      907.54     11.53 o 
   5   2   0       14.39       12.63      2.16 o 
   6   2   0        0.09        1.13      2.08 o 
   7   2   0        0.67        1.74      2.33 o 
  -8   3   0        0.58       -2.57      1.72 o 
  -7   3   0        0.67       -0.25      1.64 o 
  -6   3   0        7.76       10.91      2.62 o 
  -5   3   0       44.55       48.09      6.03 o 
  -4   3   0        7.26        4.55      1.31 o 
  -3   3   0        0.00        1.89      0.91 o 
  -2   3   0      118.97       98.31      4.54 o 
  -1   3   0       46.33       53.72      3.36 o 
   0   3   0        2.20        1.35      0.91 o 
   1   3   0       60.36       64.59      2.46 o 
   2   3   0      436.35      482.93      5.96 o 
   3   3   0       29.45       36.65      1.83 o 
   4   3   0       17.45       19.77      2.07 o 
   5   3   0        3.68        4.15      1.46 o 
   6   3   0        3.19        2.74      2.30 o 
   7   3   0        0.05        2.23      2.72 o 
  -8   4   0        0.65        1.03      2.25 o 
  -7   4   0        1.07        6.91      2.62 o 
  -6   4   0        5.28        8.21      2.55 o 
  -5   4   0       68.08       69.60      6.15 o 
  -4   4   0       62.34       61.66      4.17 o 
  -3   4   0      190.93      208.53      7.73 o 
  -2   4   0       80.41       74.33      4.66 o 
  -1   4   0        0.42        2.13      1.18 o 
   0   4   0      260.20      301.27      9.50 o 
   1   4   0        8.62        7.04      1.57 o 
   2   4   0      109.11      111.13      3.14 o 
   3   4   0       64.40       72.82      2.70 o 
   4   4   0        4.82        5.14      1.45 o 
   5   4   0        3.18        3.90      2.40 o 
   6   4   0        3.16       -0.32      2.06 o 
  -8   5   0        1.74        3.19      2.92 o 
  -7   5   0        6.77        1.03      2.11 o 
  -6   5   0        3.44        3.26      2.01 o 
  -5   5   0       18.52       25.12      2.75 o 
  -4   5   0        4.95        1.50      1.57 o 
  -3   5   0        0.03        0.39      1.10 o 
  -2   5   0        6.44        6.18      2.06 o 
  -1   5   0        3.84        0.12      1.20 o 
   0   5   0        3.74        3.50      1.74 o 
   1   5   0      226.08      229.86      9.40 o 
   2   5   0        0.45        1.31      0.76 o 
   3   5   0       52.37       60.35      2.87 o 
   4   5   0        3.45        6.97      1.67 o 
   5   5   0        0.22       -0.66      1.96 o 
  -7   6   0        2.23        6.25      3.14 o 
  -6   6   0        0.24       -0.07      1.89 o 
  -5   6   0        0.24       -0.08      1.17 o 
  -4   6   0        5.55        7.28      2.57 o 
  -3   6   0       26.22       29.93      4.58 o 
  -2   6   0      170.91      168.15      9.03 o 
  -1   6   0      399.51      421.93     14.34 o 
   0   6   0        5.51        4.98      2.28 o 
   1   6   0      154.86      161.23      8.81 o 
   2   6   0       26.31       28.07      4.44 o 
   3   6   0        8.61       10.64      2.40 o 
  -6   7   0        1.98        1.69      2.45 o 
  -5   7   0       13.14       12.23      3.75 o 
  -4   7   0       52.92       62.63      6.72 o 
  -3   7   0      191.21      190.95     10.62 o 
  -2   7   0        0.57        3.50      2.45 o 
  -1   7   0      182.45      191.19     10.52 o 
   0   7   0        2.00        2.33      2.18 o 
   1   7   0        4.03        4.48      2.70 o 
   2   7   0        2.73        4.22      2.97 o 
  -5   8   0        2.57        4.97      3.11 o 
  -4   8   0       26.92       30.15      5.64 o 
  -3   8   0        0.72        1.47      2.45 o 
  -2   8   0       11.74        7.97      3.65 o 
  -1   8   0       25.24       29.93      5.74 o 
   0   8   0       11.13       12.77      4.14 o 
   1   8   0        3.10        5.42      3.16 o 
   2   8   0       10.21       16.47      4.78 o 
  -2  -8   1        7.98        7.89      3.99 o 
  -1  -8   1       17.68       22.89      5.22 o 
   0  -8   1        3.15        2.62      2.79 o 
   1  -8   1       14.47       14.39      4.22 o 
   2  -8   1        0.47        0.49      2.28 o 
   3  -8   1       21.27       26.54      5.54 o 
   4  -8   1       36.75       22.28      5.15 o 
   5  -8   1        5.65        0.83      3.38 o 
  -3  -7   1        6.47        4.26      2.70 o 
  -2  -7   1       27.21       40.24      5.78 o 
  -1  -7   1       55.01       67.51      6.79 o 
   0  -7   1        6.69        4.61      2.48 o 
   1  -7   1       58.64       54.96      6.45 o 
   2  -7   1      222.49      259.61     12.27 o 
   3  -7   1       61.98       66.68      6.79 o 
   4  -7   1       11.85       13.63      3.75 o 
   5  -7   1        5.44        4.72      1.90 o 
   6  -7   1        0.04        0.88      2.25 o 
  -4  -6   1        0.18       -0.76      1.99 o 
  -3  -6   1       18.70       11.43     10.96 o 
  -2  -6   1        0.05        0.29      1.76 o 
  -1  -6   1      192.67      213.51      9.94 o 
   0  -6   1       62.68       66.78      5.74 o 
   1  -6   1      164.44      161.57      8.76 o 
   2  -6   1       22.16       23.70      4.19 o 
   3  -6   1       14.33       13.99      3.24 o 
   4  -6   1        0.95        0.69      1.67 o 
   5  -6   1        4.55        1.69      1.34 o 
   6  -6   1        0.47        0.15      1.69 o 
   7  -6   1        9.10       11.76      3.82 o 
  -6  -5   1        0.01       -1.47      2.13 o 
  -5  -5   1       12.29        7.87      3.06 o 
  -4  -5   1        1.73       -0.71      1.81 o 
  -3  -5   1      129.79      138.75      4.05 o 
  -2  -5   1      231.81      245.85      6.32 o 
  -1  -5   1      330.06      349.69     11.49 o 
   0  -5   1       86.93      103.06      6.25 o 
   1  -5   1        1.66        2.72      1.64 o 
   2  -5   1        0.16        0.49      1.05 o 
   3  -5   1        9.70        7.23      2.21 o 
   4  -5   1        7.47        6.79      2.21 o 
   5  -5   1       63.19       77.33      4.05 o 
   6  -5   1       52.33       48.12      5.79 o 
   7  -5   1        3.40        6.00      2.94 o 
   8  -5   1        0.19       -1.57      2.08 o 
  -6  -4   1        1.77        5.24      2.79 o 
  -5  -4   1       32.80       38.63      4.98 o 
  -4  -4   1       79.59       88.06      3.80 o 
  -3  -4   1       66.62       72.56      4.22 o 
  -2  -4   1       28.06       23.63      1.67 o 
   0  -4   1        0.66       -0.64      0.86 o 
   1  -4   1       41.23       60.92      4.19 o 
   2  -4   1       13.49        6.42      1.84 o 
   3  -4   1       12.84       13.70      2.50 o 
   4  -4   1       72.25       61.27      4.22 o 
   5  -4   1        0.46       -0.27      1.03 o 
   6  -4   1        1.33        1.20      1.45 o 
   7  -4   1        1.73       -0.56      1.64 o 
   8  -4   1        0.00       -0.37      2.13 o 
  -7  -3   1        0.02       -0.61      2.23 o 
  -6  -3   1        1.37        0.47      1.94 o 
  -5  -3   1       19.13       20.61      3.90 o 
  -4  -3   1       11.52       12.25      1.30 o 
  -3  -3   1       75.43       76.13      2.44 o 
  -2  -3   1       90.11       78.86      2.34 o 
  -1  -3   1        0.22       -0.06      0.33 o 
   0  -3   1      119.11      104.06      4.64 o 
   1  -3   1      136.32      184.70      6.21 o 
   2  -3   1      977.81      988.31     15.95 o 
   3  -3   1       63.17       69.68      5.12 o 
   4  -3   1       24.49       30.33      2.11 o 
   5  -3   1        7.20       11.03      2.33 o 
   6  -3   1        8.73        7.57      2.25 o 
   7  -3   1        6.85        7.57      2.70 o 
   8  -3   1        0.02        0.20      2.06 o 
  -7  -2   1        1.32        1.03      2.13 o 
  -6  -2   1        0.28        1.25      1.91 o 
  -5  -2   1        3.32        3.32      1.03 o 
  -4  -2   1      204.93      227.58      4.06 o 
  -3  -2   1       33.63       35.12      2.55 o 
  -2  -2   1      121.09      114.97      2.39 o 
  -1  -2   1      107.42      132.49      2.34 o 
   0  -2   1     2517.30     2094.54     23.82 o 
   1  -2   1      558.71      720.63     11.12 o 
   2  -2   1      154.48      106.96      2.76 o 
   3  -2   1      354.82      343.43      5.38 o 
   4  -2   1        0.41       -0.43      0.37 o 
   5  -2   1        7.51       11.91      2.33 o 
   6  -2   1        0.16       -0.05      1.08 o 
   7  -2   1        0.42        0.17      1.67 o 
   8  -2   1        0.19       -0.16      1.37 o 
  -8  -1   1        1.02        3.68      3.09 o 
  -7  -1   1        2.56        2.55      2.57 o 
  -6  -1   1      250.10      257.60     11.58 o 
  -5  -1   1       10.44       10.83      1.56 o 
  -4  -1   1       49.47       57.11      1.89 o 
  -3  -1   1      150.80      149.04      2.70 o 
  -2  -1   1      388.21      380.66      3.94 o 
  -1  -1   1      813.18      834.70     14.22 o 
   0  -1   1     2366.77     1922.16     19.85 o 
   1  -1   1        3.25       -0.40      0.27 o 
   2  -1   1      338.76      395.11      4.52 o 
   3  -1   1       69.03       61.34      1.69 o 
   4  -1   1       14.71       14.89      0.95 o 
   5  -1   1        0.06        1.40      0.96 o 
   6  -1   1        2.04        0.49      1.27 o 
   7  -1   1        6.33        5.78      1.63 o 
   8  -1   1        0.50        0.37      2.35 o 
  -8   0   1       24.92       24.36      5.42 o 
  -7   0   1        0.00        2.23      2.08 o 
  -6   0   1        9.47        6.40      1.46 o 
  -5   0   1       26.71       31.87      2.37 o 
  -4   0   1        4.51        6.10      0.79 o 
  -3   0   1      160.57      159.62      2.68 o 
  -2   0   1        2.47        1.68      0.45 o 
  -1   0   1        2.38       -0.74      0.49 o 
   0   0   1       37.08       31.64      1.01 o 
   2   0   1      324.18      302.19      6.15 o 
   3   0   1       10.21       10.59      1.62 o 
   4   0   1        1.06       -0.42      0.64 o 
   5   0   1       20.63       24.26      7.41 o 
   6   0   1       21.85       23.66      2.58 o 
   7   0   1        2.22        1.17      1.24 o 
   8   0   1        0.36        1.15      2.43 o 
  -8   1   1        2.30        0.02      1.81 o 
  -7   1   1        0.09       -0.91      1.42 o 
  -6   1   1        2.95        2.11      1.16 o 
  -5   1   1       26.67       29.10      2.92 o 
  -4   1   1      821.91      802.53     13.33 o 
  -3   1   1     1240.23     1254.59     14.25 o 
  -2   1   1    28699.37    32904.05    295.97 o 
  -1   1   1      559.88      494.08      7.74 o 
   0   1   1      363.18      368.04      5.98 o 
   1   1   1      876.13      814.44     10.15 o 
   2   1   1       59.25       53.25      1.52 o 
   3   1   1       82.61       75.53      2.66 o 
   4   1   1      383.36      414.18      7.64 o 
   5   1   1        0.52       -0.04      0.68 o 
   6   1   1       10.19       11.60      2.07 o 
   7   1   1        0.05        1.37      1.99 o 
   8   1   1        0.62        0.69      2.82 o 
  -8   2   1        0.01        1.54      2.08 o 
  -7   2   1        2.97        0.93      1.41 o 
  -6   2   1       13.20       10.00      2.35 o 
  -5   2   1        2.32        1.41      0.77 o 
  -4   2   1     1342.24     1346.23     13.54 o 
  -3   2   1        0.01        2.45      0.98 o 
  -2   2   1       58.29       48.19      2.80 o 
  -1   2   1        4.62       10.86      1.03 o 
   0   2   1       92.24      104.20      2.42 o 
   1   2   1        0.65        1.10      0.38 o 
   2   2   1       31.92       34.15      1.39 o 
   3   2   1        0.10        0.37      0.45 o 
   4   2   1        0.95        1.12      0.73 o 
   5   2   1        4.59        6.52      1.42 o 
   6   2   1        1.32        3.23      1.51 o 
   7   2   1        0.89       -2.18      1.94 o 
  -8   3   1        0.35        2.94      2.48 o 
  -7   3   1        0.12       -0.37      1.42 o 
  -6   3   1       34.70       31.01      4.00 o 
  -5   3   1       33.48       42.67      1.96 o 
  -4   3   1      222.49      229.75      4.21 o 
  -3   3   1      264.38      295.46     11.38 o 
  -2   3   1        6.66        7.65      1.10 o 
  -1   3   1        0.29        0.37      0.66 o 
   0   3   1       44.18       43.91      2.06 o 
   1   3   1        9.67       11.72      1.04 o 
   2   3   1      766.20      821.22      9.32 o 
   3   3   1       39.56       41.28      1.93 o 
   4   3   1       62.89       68.07      3.29 o 
   5   3   1        5.65        3.51      1.29 o 
   6   3   1       13.04       15.46      3.80 o 
   7   3   1        0.87        1.64      2.60 o 
  -8   4   1        1.68        3.04      2.33 o 
  -7   4   1        2.29        4.31      2.28 o 
  -6   4   1       13.01       15.78      3.31 o 
  -5   4   1        5.12        8.59      2.29 o 
  -4   4   1        2.57        2.05      0.79 o 
  -3   4   1        0.00        0.56      0.86 o 
  -2   4   1       11.66       11.25      2.33 o 
  -1   4   1        1.15        1.76      1.27 o 
   0   4   1       22.08       26.06      3.19 o 
   1   4   1       29.81       34.86      2.39 o 
   2   4   1      376.55      401.18      6.11 o 
   3   4   1        0.22        0.58      0.72 o 
   4   4   1       13.77       16.60      3.11 o 
   5   4   1        0.48        0.87      1.15 o 
   6   4   1       14.84       12.08      3.77 o 
  -8   5   1        4.53       -0.02      2.21 o 
  -7   5   1       13.52       20.66      4.46 o 
  -6   5   1        0.43       -1.20      1.59 o 
  -5   5   1       34.82       35.36      4.94 o 
  -4   5   1       13.49       13.14      2.84 o 
  -3   5   1        0.53       -0.49      0.91 o 
  -2   5   1       28.94       28.39      3.82 o 
  -1   5   1        2.37        1.50      1.59 o 
   0   5   1      587.36      607.25     15.86 o 
   1   5   1        0.82       -0.10      0.82 o 
   2   5   1       32.47       34.50      4.99 o 
   3   5   1       26.69       35.34      2.94 o 
   4   5   1        0.03       -0.12      1.25 o 
  -7   6   1        5.82        2.79      2.62 o 
  -6   6   1        1.31        1.20      1.86 o 
  -5   6   1        0.01       -0.86      1.42 o 
  -4   6   1        8.14        5.54      2.43 o 
  -3   6   1        6.24        9.07      2.87 o 
  -2   6   1       69.14       59.40      5.96 o 
  -1   6   1       39.96       36.92      5.00 o 
   0   6   1       26.49       31.96      4.73 o 
   1   6   1        1.76        5.93      2.50 o 
   2   6   1        4.32        5.53      1.48 o 
   3   6   1        0.41       -0.30      1.06 o 
   4   6   1        1.09        0.02      1.57 o 
  -6   7   1        2.22       -0.81      2.48 o 
  -5   7   1       11.71       13.48      3.82 o 
  -4   7   1      101.78       93.86      7.65 o 
  -3   7   1       98.78      111.31      8.24 o 
  -2   7   1        6.91        4.85      2.60 o 
  -1   7   1       16.27       16.76      4.09 o 
   0   7   1        5.41        3.09      2.45 o 
   1   7   1        0.20       -1.81      1.52 o 
   2   7   1        7.19        8.55      3.31 o 
  -5   8   1       56.93       49.93      7.04 o 
  -4   8   1        5.03       -0.07      2.38 o 
  -3   8   1       24.30       20.42      4.93 o 
  -2   8   1        0.19        1.15      2.18 o 
  -1   8   1        3.72        7.94      3.53 o 
   0   8   1       14.70       12.89      4.07 o 
   1   8   1        3.80        2.67      2.79 o 
  -2  -8   2        2.01       -0.88      2.57 o 
  -1  -8   2        0.24        2.11      2.74 o 
   0  -8   2        0.86        0.27      2.40 o 
   1  -8   2       30.89       44.68      6.50 o 
   2  -8   2       40.21       35.37      6.01 o 
   3  -8   2        0.45       -0.81      2.16 o 
   4  -8   2        0.16        3.77      2.77 o 
   5  -8   2        1.11        1.59      1.86 o 
  -3  -7   2        8.01        7.82      3.21 o 
  -2  -7   2        0.00       -0.86      1.99 o 
  -1  -7   2        2.19        3.04      2.57 o 
   0  -7   2        4.01        1.81      2.03 o 
   1  -7   2      131.58      135.12      8.75 o 
   2  -7   2       75.57       87.35      7.16 o 
   3  -7   2        6.46        5.56      2.65 o 
   4  -7   2        2.39        2.45      2.40 o 
   5  -7   2        0.05        0.35      1.36 o 
   6  -7   2        0.01        0.07      1.94 o 
  -5  -6   2        2.48        0.83      2.57 o 
  -4  -6   2        8.18        2.48      2.43 o 
  -3  -6   2        0.00        0.20      1.32 o 
  -2  -6   2        1.82        2.57      2.13 o 
  -1  -6   2      696.49      722.46     18.81 o 
   0  -6   2      623.86      596.42     16.79 o 
   1  -6   2      359.43      337.68     12.50 o 
   2  -6   2       46.81       51.16      5.54 o 
   3  -6   2       14.78       14.19      3.53 o 
   4  -6   2        0.24       -0.27      1.62 o 
   5  -6   2        0.24       -0.16      1.26 o 
   6  -6   2        6.38       13.28      3.63 o 
   7  -6   2        0.54        1.45      2.28 o 
  -6  -5   2        0.12       -0.59      2.33 o 
  -5  -5   2        0.57        2.60      2.50 o 
  -4  -5   2        1.19        0.47      1.91 o 
  -3  -5   2        2.11        0.49      0.79 o 
  -1  -5   2        0.10       -0.07      1.08 o 
   0  -5   2        0.85        2.16      1.54 o 
   1  -5   2       12.88       12.13      2.75 o 
   2  -5   2        1.76        1.30      1.20 o 
   3  -5   2       71.73       96.94      5.93 o 
   4  -5   2        1.13        1.73      1.00 o 
   5  -5   2       64.47       62.57      3.78 o 
   6  -5   2        5.86        7.70      2.84 o 
   7  -5   2        0.45        2.08      2.18 o 
  -6  -4   2        0.58        2.74      2.28 o 
  -5  -4   2        8.94        7.21      2.72 o 
  -4  -4   2      188.58      188.46      7.79 o 
  -3  -4   2       61.79       69.63      2.62 o 
  -2  -4   2       50.35       59.99      4.62 o 
  -1  -4   2        0.84        0.17      1.13 o 
   0  -4   2      126.52      123.49      5.91 o 
   1  -4   2      138.25      139.74      6.31 o 
   2  -4   2       65.65       65.54      4.24 o 
   3  -4   2      711.15      719.80     14.85 o 
   4  -4   2      197.45      211.95      5.67 o 
   5  -4   2       16.14       15.10      3.04 o 
   6  -4   2        0.23       -0.51      1.45 o 
   7  -4   2        0.35        0.74      1.45 o 
   8  -4   2        0.11        1.03      2.16 o 
  -7  -3   2        4.12        2.45      2.45 o 
  -6  -3   2       64.16       78.74      7.18 o 
  -5  -3   2        4.42        6.03      2.30 o 
  -4  -3   2        2.58        1.77      0.75 o 
  -3  -3   2       29.65       31.57      1.73 o 
  -2  -3   2       50.58       48.72      2.88 o 
   0  -3   2      564.45      476.88     10.38 o 
   1  -3   2      964.75      983.64     15.86 o 
   2  -3   2      269.86      239.40      6.93 o 
   3  -3   2       53.64       64.01      3.53 o 
   4  -3   2        3.08        2.84      0.89 o 
   5  -3   2       16.05       13.09      2.65 o 
   6  -3   2        0.56       -0.15      1.25 o 
   7  -3   2        5.47        5.15      2.38 o 
   8  -3   2        2.43        1.45      2.30 o 
  -8  -2   2        1.07        0.15      2.28 o 
  -7  -2   2        2.07       -0.29      2.03 o 
  -6  -2   2       26.88       24.93      4.44 o 
  -5  -2   2       21.32       20.81      3.65 o 
  -4  -2   2        0.91        1.41      0.59 o 
  -3  -2   2        9.13       11.93      1.01 o 
  -2  -2   2       15.88       13.37      0.91 o 
  -1  -2   2      158.15       83.07      2.54 o 
   0  -2   2     1282.69     1573.59     19.47 o 
   1  -2   2        2.35        3.09      0.93 o 
   2  -2   2      981.22      855.31      8.87 o 
   3  -2   2       59.56       56.02      2.06 o 
   4  -2   2       99.07      105.34      2.91 o 
   5  -2   2       15.87       10.69      2.28 o 
   6  -2   2        8.38       10.00      2.55 o 
   7  -2   2       15.97        8.92      2.67 o 
   8  -2   2        1.98        2.65      3.58 o 
  -8  -1   2        4.87        4.58      3.24 o 
  -7  -1   2        0.01        0.59      2.03 o 
  -6  -1   2        6.27        6.69      2.70 o 
  -5  -1   2        0.30        1.40      0.76 o 
  -4  -1   2       14.31       14.79      1.12 o 
  -3  -1   2      152.87      151.47      2.69 o 
  -2  -1   2      934.10      848.25     14.86 o 
  -1  -1   2     2921.71     2970.73     43.63 o 
   1  -1   2      826.85      870.66     10.50 o 
   2  -1   2      678.83      756.83      7.03 o 
   3  -1   2      236.40      212.54      3.03 o 
   4  -1   2       22.26       17.75      2.45 o 
   5  -1   2        0.31        0.91      0.96 o 
   6  -1   2        0.36        0.05      1.23 o 
   7  -1   2        0.00        0.41      1.19 o 
   8  -1   2        0.01       -0.48      1.35 o 
  -8   0   2       31.06       40.02      6.59 o 
  -7   0   2        1.24        2.28      2.16 o 
  -6   0   2       10.84        8.19      2.57 o 
  -5   0   2       12.42       20.32      2.38 o 
  -4   0   2       11.65        8.03      1.28 o 
  -3   0   2      156.55      140.85      4.33 o 
  -2   0   2     7831.86     7941.37     51.03 o 
  -1   0   2       36.69       29.48      1.62 o 
   0   0   2      209.11      167.30      3.48 o 
   1   0   2       70.88       73.62      1.46 o 
   2   0   2       10.55        7.26      1.27 o 
   3   0   2       37.02       36.77      2.62 o 
   4   0   2       60.46       67.62      3.95 o 
   5   0   2        8.63        8.94      1.58 o 
   6   0   2        7.23        5.30      2.00 o 
   7   0   2        0.73        0.03      1.21 o 
   8   0   2        0.78        0.71      2.40 o 
  -8   1   2        2.80        2.38      2.21 o 
  -7   1   2        0.59       -0.66      1.40 o 
  -6   1   2        0.03       -0.82      0.67 o 
  -5   1   2        0.39        0.88      0.55 o 
  -4   1   2      924.66      930.33      8.78 o 
  -3   1   2      187.69      191.37      3.72 o 
  -2   1   2     2686.41     2765.66     29.34 o 
  -1   1   2      415.75      390.98      7.31 o 
   0   1   2      342.91      356.74      4.34 o 
   1   1   2        1.70        2.80      0.39 o 
   2   1   2      105.87      108.24      2.07 o 
   3   1   2      124.90      125.11      2.37 o 
   4   1   2      123.37      121.13      5.56 o 
   5   1   2       22.28       19.65      2.24 o 
   6   1   2        1.92        2.11      1.52 o 
   7   1   2        0.73        0.38      1.23 o 
   8   1   2        1.16        1.30      2.67 o 
  -8   2   2        1.79       -0.69      1.94 o 
  -7   2   2        7.76       10.39      3.24 o 
  -6   2   2       18.03       17.71      3.35 o 
  -5   2   2      140.55      144.39      4.19 o 
  -4   2   2     1111.50     1105.13     12.14 o 
  -3   2   2        8.90        7.84      1.59 o 
  -2   2   2      518.59      445.09      9.44 o 
  -1   2   2     1300.67     1222.03     17.13 o 
   0   2   2      233.54      204.82      3.13 o 
   1   2   2      319.85      267.45      3.53 o 
   2   2   2     3164.29     3465.07     20.59 o 
   3   2   2        0.80        0.97      0.53 o 
   4   2   2      106.04      116.64      4.14 o 
   5   2   2        8.86        9.88      1.74 o 
   6   2   2        0.82       -0.53      1.18 o 
   7   2   2        0.24        0.66      2.30 o 
  -8   3   2        1.56        0.25      1.74 o 
  -7   3   2        5.85        1.32      1.81 o 
  -6   3   2      114.66      113.24      6.38 o 
  -5   3   2        7.12        3.55      0.74 o 
  -4   3   2       61.60       59.62      4.17 o 
  -3   3   2        1.99        1.42      0.60 o 
  -2   3   2      137.23      134.79      3.79 o 
  -1   3   2       17.92       20.43      3.69 o 
   0   3   2      619.69      606.60      6.61 o 
   1   3   2        9.33       12.02      1.04 o 
   2   3   2      457.73      443.02      5.83 o 
   3   3   2       10.04       11.07      1.53 o 
   4   3   2        0.62        0.53      0.92 o 
   5   3   2        1.88        1.27      1.12 o 
   6   3   2        1.31        1.13      1.43 o 
   7   3   2        0.97        0.42      2.45 o 
  -7   4   2        1.28       -0.74      1.76 o 
  -6   4   2       45.48       53.73      5.49 o 
  -5   4   2        8.70       11.12      1.41 o 
  -4   4   2        0.02        0.26      0.66 o 
  -3   4   2        0.92        0.10      0.59 o 
  -2   4   2        0.05        0.14      0.56 o 
  -1   4   2        0.07       -0.49      0.88 o 
   0   4   2       98.81      109.29      9.38 o 
   1   4   2       42.55       51.94      2.71 o 
   2   4   2      102.98      115.16      3.23 o 
   3   4   2       10.12       15.72      1.58 o 
   4   4   2       74.15       82.20      3.91 o 
   5   4   2        5.26        7.50      1.87 o 
  -8   5   2        4.85        7.84      3.53 o 
  -7   5   2        0.03        1.27      2.06 o 
  -6   5   2        0.11        1.18      1.86 o 
  -5   5   2        0.06       -0.81      1.30 o 
  -4   5   2        3.67        4.63      1.94 o 
  -3   5   2       11.67       12.11      2.82 o 
  -2   5   2        0.65       -0.25      1.03 o 
  -1   5   2        0.80        0.61      1.35 o 
   0   5   2      276.28      264.44     10.26 o 
   1   5   2        1.88       -0.03      0.75 o 
   2   5   2        0.05        0.54      0.88 o 
   3   5   2        1.39        1.45      1.05 o 
   4   5   2       40.25       33.58      4.34 o 
   5   5   2        0.48       -1.54      1.67 o 
  -7   6   2        3.01        3.80      2.77 o 
  -6   6   2        0.57       -0.65      1.33 o 
  -5   6   2        0.03       -0.42      1.49 o 
  -4   6   2        4.07        4.97      2.25 o 
  -3   6   2       16.35       12.87      3.26 o 
  -2   6   2      251.48      258.59     11.36 o 
  -1   6   2       61.20       81.34      6.45 o 
   0   6   2        1.85        1.59      1.86 o 
   1   6   2       43.89       46.01      5.42 o 
   2   6   2        0.03        0.01      0.95 o 
   3   6   2       16.47       15.91      3.21 o 
   4   6   2        4.91        4.83      2.30 o 
  -6   7   2        7.18        6.89      2.40 o 
  -5   7   2       19.12       15.49      4.02 o 
  -4   7   2       16.62       20.34      4.46 o 
  -3   7   2       12.95       13.21      3.73 o 
  -2   7   2        0.14        1.47      2.18 o 
  -1   7   2       20.14       24.98      4.95 o 
   0   7   2       13.58       10.24      3.46 o 
   1   7   2        0.05        3.58      2.40 o 
   2   7   2        0.01        1.27      2.30 o 
   3   7   2        0.40       -0.64      1.59 o 
  -4   8   2        0.42        0.34      2.33 o 
  -3   8   2        3.46        3.90      2.92 o 
  -2   8   2        0.30        4.75      3.06 o 
  -1   8   2        2.26       -0.37      2.35 o 
   0   8   2        4.81        9.61      3.60 o 
   1   8   2        2.56        5.78      3.43 o 
  -2  -8   3        1.51        0.76      2.67 o 
  -1  -8   3        5.82        6.76      3.63 o 
   0  -8   3        8.44        7.74      3.55 o 
   1  -8   3        3.74        4.22      2.99 o 
   2  -8   3        3.07        2.99      2.57 o 
   3  -8   3        0.22       -0.61      1.86 o 
   4  -8   3        2.32       -2.98      1.99 o 
   5  -8   3        1.41       -0.49      1.60 o 
  -4  -7   3        2.95       -1.50      2.13 o 
  -3  -7   3        5.76        2.21      2.65 o 
  -2  -7   3        0.45        2.62      2.35 o 
  -1  -7   3       10.04        9.95      3.28 o 
   0  -7   3      114.77      104.82      7.90 o 
   1  -7   3        0.50        0.42      1.52 o 
   2  -7   3        0.05       -0.47      1.72 o 
   3  -7   3        5.40        6.64      2.82 o 
   4  -7   3        0.30        0.84      1.33 o 
   5  -7   3        0.21       -0.36      1.32 o 
   6  -7   3        0.80        0.02      1.91 o 
  -5  -6   3        0.17       -2.06      2.21 o 
  -4  -6   3        2.40        0.93      2.35 o 
  -3  -6   3       59.63       63.49      6.18 o 
  -2  -6   3        3.16        2.35      1.94 o 
  -1  -6   3      195.23      197.67      9.79 o 
   0  -6   3       31.40       41.74      5.15 o 
   1  -6   3        1.90        2.30      1.81 o 
   2  -6   3        4.37        4.71      2.13 o 
   3  -6   3        1.03        0.37      1.47 o 
   4  -6   3        0.83        0.86      1.13 o 
   5  -6   3        0.04       -0.62      1.02 o 
   6  -6   3        2.45        3.09      2.23 o 
   7  -6   3        0.67        0.00      2.08 o 
  -6  -5   3        0.03        0.37      2.30 o 
  -5  -5   3       48.27       62.04      6.67 o 
  -4  -5   3        1.27        4.58      1.62 o 
  -3  -5   3     1106.89     1245.83     24.42 o 
  -1  -5   3      381.16      355.86     11.81 o 
   0  -5   3       95.90      111.13      6.40 o 
   1  -5   3       27.69       28.73      3.73 o 
   2  -5   3       11.72       10.20      2.45 o 
   3  -5   3        2.83        2.57      1.54 o 
   4  -5   3       56.64       56.68      3.76 o 
   5  -5   3        7.07        9.80      2.92 o 
   6  -5   3        0.17        0.22      1.81 o 
   7  -5   3        2.66        2.55      2.23 o 
  -6  -4   3        0.73        0.44      1.91 o 
  -5  -4   3      100.75      102.73      7.18 o 
  -4  -4   3       45.65       47.27      3.30 o 
  -3  -4   3       34.05       41.95      2.09 o 
  -2  -4   3        0.44       -0.14      0.66 o 
  -1  -4   3       10.62        7.57      2.03 o 
   0  -4   3       23.74       20.64      2.89 o 
   1  -4   3      466.29      580.60     13.06 o 
   2  -4   3        3.38        4.83      1.57 o 
   3  -4   3      212.09      234.89     11.60 o 
   4  -4   3        0.67        0.21      0.63 o 
   5  -4   3        0.47        0.96      1.30 o 
   6  -4   3        0.10       -0.49      1.32 o 
   7  -4   3        1.34        2.30      1.86 o 
   8  -4   3        0.63       -1.84      1.96 o 
  -7  -3   3        1.67        1.96      2.50 o 
  -6  -3   3       19.41       15.91      3.75 o 
  -5  -3   3        6.79        3.28      2.18 o 
  -4  -3   3       73.51       70.39      3.39 o 
  -3  -3   3        0.80        0.33      0.48 o 
  -2  -3   3      102.40      103.89      2.55 o 
   0  -3   3       33.65       17.14      2.28 o 
   1  -3   3     2705.33     2522.51     29.98 o 
   2  -3   3      138.54      172.99      4.17 o 
   3  -3   3        4.07        3.19      0.84 o 
   4  -3   3       50.15       43.81      2.34 o 
   5  -3   3        0.07        0.15      0.88 o 
   6  -3   3        2.29        1.86      1.64 o 
   7  -3   3       26.60       26.45      4.49 o 
   8  -3   3       14.39       21.49      4.51 o 
  -8  -2   3       10.16       12.60      4.41 o 
  -7  -2   3        0.32       -1.76      1.59 o 
  -6  -2   3        8.83        6.72      2.65 o 
  -5  -2   3        3.38        2.79      1.69 o 
  -4  -2   3       26.16       30.80      1.78 o 
  -3  -2   3       82.05       95.03      2.47 o 
  -2  -2   3      161.92      139.27      2.42 o 
   0  -2   3        5.58        0.10      0.54 o 
   1  -2   3        0.95        9.52      0.95 o 
   2  -2   3       21.36       24.88      1.94 o 
   3  -2   3      149.79      152.24      3.44 o 
   4  -2   3        0.03        0.21      0.61 o 
   5  -2   3        0.28        0.91      1.18 o 
   6  -2   3       18.94       17.16      3.41 o 
   7  -2   3        0.70        0.47      1.79 o 
   8  -2   3        0.08       -0.37      1.81 o 
  -8  -1   3       18.86        7.79      3.75 o 
  -7  -1   3        1.11        0.15      2.11 o 
  -6  -1   3        6.77       10.15      3.06 o 
  -5  -1   3       15.03       20.22      3.60 o 
  -4  -1   3        1.16        1.33      0.64 o 
  -3  -1   3       72.10       74.30      1.78 o 
  -2  -1   3      167.07      207.07      4.15 o 
  -1  -1   3      447.45      452.91      9.39 o 
   0  -1   3     2504.52     2029.99     22.06 o 
   1  -1   3      567.96      577.24      5.99 o 
   2  -1   3     1151.68     1191.31     16.51 o 
   3  -1   3        3.12        1.91      0.60 o 
   4  -1   3       40.96       43.68      3.70 o 
   5  -1   3       24.52       30.98      3.73 o 
   6  -1   3        2.80        5.27      1.96 o 
   7  -1   3        0.16       -0.25      1.42 o 
   8  -1   3        0.16        0.80      1.55 o 
  -8   0   3        0.42       -2.17      1.45 o 
  -7   0   3        1.62        0.81      1.57 o 
  -6   0   3        0.03        0.61      1.15 o 
  -5   0   3       21.91       21.70      1.51 o 
  -4   0   3       34.25       37.65      1.59 o 
  -3   0   3      519.67      536.70      5.38 o 
  -2   0   3     4358.76     4436.50     30.78 o 
   0   0   3     2394.32     2490.54     25.61 o 
   1   0   3      287.58      229.12      3.27 o 
   2   0   3       53.88       71.51      1.84 o 
   3   0   3       26.32       20.59      2.38 o 
   4   0   3        4.59        4.88      1.40 o 
   5   0   3        3.57        1.00      1.03 o 
   6   0   3        0.68        1.17      1.12 o 
   7   0   3        2.43        1.82      1.33 o 
   8   0   3        0.39       -0.86      1.31 o 
  -8   1   3        0.13       -0.39      1.69 o 
  -7   1   3        0.02       -0.37      1.47 o 
  -6   1   3       27.11       38.77      4.93 o 
  -5   1   3       34.46       36.81      2.03 o 
  -4   1   3     3698.30     3940.89     23.98 o 
  -3   1   3       18.23       19.73      1.61 o 
  -2   1   3      846.56      799.33      8.82 o 
  -1   1   3       40.46       44.40      1.55 o 
   0   1   3        4.29        2.54      0.52 o 
   1   1   3       35.61       30.65      2.94 o 
   2   1   3        3.67        5.20      0.53 o 
   3   1   3       22.35       24.96      1.20 o 
   4   1   3       87.25       93.25      3.70 o 
   5   1   3       16.94       15.68      2.07 o 
   6   1   3        5.17        4.36      1.53 o 
   7   1   3        0.28        2.37      1.49 o 
  -8   2   3        4.75       -0.83      1.91 o 
  -7   2   3        8.60       12.70      3.58 o 
  -6   2   3      562.97      552.28     10.15 o 
  -5   2   3       55.97       65.56      2.96 o 
  -4   2   3      807.70      857.31     10.63 o 
  -3   2   3       57.17       62.65      3.80 o 
  -2   2   3        0.06       -0.61      0.51 o 
  -1   2   3       48.19       53.56      2.08 o 
   0   2   3      105.03      112.65      3.00 o 
   1   2   3      111.15      109.22      2.17 o 
   2   2   3      209.07      211.08      3.57 o 
   3   2   3        2.23        2.44      0.65 o 
   4   2   3        0.03        0.67      0.78 o 
   5   2   3        0.05        0.47      0.83 o 
   6   2   3        3.48        3.50      2.11 o 
   7   2   3        0.51       -1.27      1.25 o 
  -8   3   3        2.76        1.35      2.18 o 
  -7   3   3        8.87        6.93      1.88 o 
  -6   3   3       34.84       35.69      4.12 o 
  -5   3   3        1.66        0.79      0.86 o 
  -4   3   3       64.00       61.22      4.34 o 
  -3   3   3      293.42      263.65      8.69 o 
  -1   3   3      430.68      381.79      6.63 o 
   0   3   3     3135.55     3543.01     27.22 o 
   1   3   3       13.59       16.09      1.71 o 
   2   3   3        6.35       10.89      1.13 o 
   3   3   3       31.94       34.74      1.94 o 
   4   3   3        0.93       -0.26      0.78 o 
   5   3   3        0.30       -0.82      0.93 o 
   6   3   3       44.70       53.47      7.23 o 
  -8   4   3       14.28       15.17      4.44 o 
  -7   4   3        2.34        0.27      1.94 o 
  -6   4   3       11.33       10.23      1.53 o 
  -5   4   3        0.44        0.20      1.43 o 
  -4   4   3       35.79       33.16      2.78 o 
  -3   4   3       32.73       35.19      2.61 o 
  -2   4   3      743.61      750.57     11.01 o 
  -1   4   3       50.39       45.67      2.69 o 
   0   4   3      282.44      276.73      6.30 o 
   1   4   3        2.94        3.97      1.09 o 
   2   4   3       22.48       21.06      2.17 o 
   3   4   3        0.26        0.75      0.89 o 
   4   4   3       29.85       28.75      3.87 o 
   5   4   3        6.43        4.09      2.13 o 
   6   4   3        2.51        7.06      2.74 o 
  -7   5   3        0.60        1.47      2.16 o 
  -6   5   3        0.17       -0.37      0.87 o 
  -5   5   3        1.46        0.36      0.97 o 
  -4   5   3        7.69        8.17      1.74 o 
  -3   5   3        2.37        3.06      1.96 o 
  -2   5   3       39.13       38.51      4.56 o 
  -1   5   3       36.59       40.64      4.56 o 
   0   5   3        0.17        0.65      0.82 o 
   1   5   3        0.45       -0.25      0.81 o 
   2   5   3       59.46       58.22      3.63 o 
   3   5   3       19.48       23.65      3.87 o 
   4   5   3        6.01        2.87      2.06 o 
   5   5   3        0.08       -0.05      1.64 o 
  -7   6   3        0.42        1.52      2.65 o 
  -6   6   3        1.18        0.59      2.16 o 
  -5   6   3        0.54        3.21      2.18 o 
  -4   6   3        8.87       11.96      3.28 o 
  -3   6   3        5.54        5.39      2.50 o 
  -2   6   3        7.58        6.20      2.48 o 
  -1   6   3        7.81       12.30      3.31 o 
   0   6   3       11.46        8.60      2.79 o 
   1   6   3        0.32       -0.06      1.90 o 
   2   6   3       19.35       14.63      3.87 o 
   3   6   3        2.39        0.51      1.40 o 
   4   6   3        1.38        1.30      2.01 o 
  -6   7   3        6.97        8.46      3.68 o 
  -5   7   3       12.64        9.09      3.48 o 
  -4   7   3       14.20        6.72      3.04 o 
  -3   7   3       46.71       43.83      6.15 o 
  -2   7   3        2.25        2.43      2.43 o 
  -1   7   3       17.31       14.36      3.77 o 
   0   7   3        4.17        7.97      3.24 o 
   1   7   3       12.94       11.91      3.65 o 
   2   7   3        1.96       -0.17      2.23 o 
   3   7   3        0.64       -0.66      1.72 o 
  -4   8   3        3.10        2.21      2.87 o 
  -3   8   3        8.81       11.25      3.90 o 
  -2   8   3        1.32       -2.90      1.94 o 
  -1   8   3        0.97        5.02      3.16 o 
   0   8   3        0.00       -1.69      2.30 o 
  -2  -8   4        3.33        0.83      2.33 o 
  -1  -8   4       48.61       61.82      7.45 o 
   0  -8   4        3.55        7.74      3.33 o 
   1  -8   4        0.00       -2.03      1.91 o 
   2  -8   4       11.91       14.02      4.07 o 
   3  -8   4        0.00        0.39      2.18 o 
   4  -8   4        0.84       -0.26      1.59 o 
   5  -8   4        0.00        0.39      2.13 o 
  -4  -7   4        0.03        0.07      2.43 o 
  -3  -7   4       35.30       36.40      5.56 o 
  -2  -7   4       36.49       57.70      6.67 o 
  -1  -7   4       13.27       16.15      3.85 o 
   0  -7   4        6.55        8.58      3.11 o 
   1  -7   4        0.30       -1.27      1.81 o 
   2  -7   4        0.58       -0.12      1.76 o 
   3  -7   4        1.26       -0.34      1.76 o 
   4  -7   4        1.11        2.00      1.51 o 
   5  -7   4        0.58        1.08      1.99 o 
   6  -7   4        0.19        0.74      2.28 o 
  -5  -6   4        8.32       -2.08      2.11 o 
  -4  -6   4        0.20        0.15      1.39 o 
  -3  -6   4       24.66       11.69     11.57 o 
  -2  -6   4      181.82      163.70      9.05 o 
  -1  -6   4       15.75       14.44      3.36 o 
   0  -6   4        1.40        1.72      1.72 o 
   1  -6   4        0.04       -1.65      1.10 o 
   2  -6   4        6.21        6.74      2.52 o 
   3  -6   4       17.81       22.75      3.31 o 
   4  -6   4       10.05       12.17      2.16 o 
   5  -6   4        0.88        1.18      1.69 o 
   6  -6   4        2.72        2.62      2.43 o 
   7  -6   4        0.49       -1.32      2.11 o 
  -6  -5   4        0.15        1.94      2.52 o 
  -5  -5   4       14.56       14.39      3.63 o 
  -4  -5   4       73.48       98.71      5.74 o 
  -3  -5   4       21.48       31.05      4.36 o 
  -2  -5   4        8.48        4.23      5.43 o 
  -1  -5   4       21.83       15.96      3.06 o 
   0  -5   4        2.50       -1.47      0.98 o 
   1  -5   4        0.00       -0.20      1.05 o 
   2  -5   4       12.68       22.16      3.33 o 
   3  -5   4        1.57        1.92      1.08 o 
   4  -5   4        2.70        2.56      1.52 o 
   5  -5   4        0.49        0.12      1.45 o 
   6  -5   4        2.88        3.21      2.18 o 
   7  -5   4        0.00        2.45      2.21 o 
  -7  -4   4       28.82       28.21      5.54 o 
  -6  -4   4        4.11        1.96      2.30 o 
  -5  -4   4      409.07      470.49     15.74 o 
  -4  -4   4      109.32      111.09      8.12 o 
  -3  -4   4       73.80       75.39      3.76 o 
  -2  -4   4       31.87       43.66      4.24 o 
  -1  -4   4        9.86       11.30      2.43 o 
   0  -4   4        3.66        5.00      1.67 o 
   1  -4   4      292.27      326.31      9.75 o 
   2  -4   4      363.96      365.87      7.03 o 
   3  -4   4      138.58      141.12      4.47 o 
   4  -4   4        0.07       -0.93      0.63 o 
   5  -4   4        0.13        0.00      1.15 o 
   6  -4   4        0.36        0.61      1.37 o 
   7  -4   4        2.30        5.78      2.72 o 
   8  -4   4        3.25        2.45      2.74 o 
  -7  -3   4       52.15       48.51      6.64 o 
  -6  -3   4       10.04        9.95      3.19 o 
  -5  -3   4        2.46        0.76      1.54 o 
  -4  -3   4        1.37        2.50      1.09 o 
  -3  -3   4       27.64       21.82      1.37 o 
  -2  -3   4       10.67       13.39      1.84 o 
  -1  -3   4       69.97        2.50      1.13 o 
   0  -3   4      111.53      127.35      5.45 o 
   1  -3   4        7.08        2.44      0.68 o 
   2  -3   4       37.23       36.95      3.60 o 
   3  -3   4        6.10        7.83      1.18 o 
   4  -3   4        0.66       -0.25      0.56 o 
   5  -3   4       35.34       41.55      4.53 o 
   6  -3   4       11.19        9.02      2.70 o 
   7  -3   4       14.05       13.95      3.43 o 
   8  -3   4        0.50        3.01      2.72 o 
  -8  -2   4        2.21        1.86      2.79 o 
  -7  -2   4        2.95        6.40      3.09 o 
  -6  -2   4       19.08       23.55      4.36 o 
  -5  -2   4        0.02        0.38      0.85 o 
  -4  -2   4        4.27        4.61      1.15 o 
  -3  -2   4       97.43       95.18      3.48 o 
  -2  -2   4      497.36      443.39      7.23 o 
   0  -2   4        0.67        6.57      0.79 o 
   1  -2   4       54.32       60.84      2.16 o 
   2  -2   4      486.48      430.80      6.12 o 
   3  -2   4      169.37      200.78      4.05 o 
   4  -2   4        7.18        6.54      1.79 o 
   5  -2   4      272.38      312.38     10.36 o 
   6  -2   4       48.39       42.90      4.85 o 
   7  -2   4        9.01       11.45      3.16 o 
   8  -2   4        1.47        2.94      2.21 o 
  -8  -1   4        4.30        2.45      2.72 o 
  -7  -1   4        2.15        4.22      2.35 o 
  -6  -1   4        0.02        3.09      1.69 o 
  -5  -1   4       14.52       18.70      2.05 o 
  -4  -1   4       71.13       77.38      3.23 o 
  -3  -1   4      115.72      122.22      3.73 o 
  -2  -1   4      143.35      145.68      3.64 o 
  -1  -1   4      299.91      213.29      4.04 o 
   0  -1   4      205.53      235.92      3.99 o 
   1  -1   4       71.51       67.63      2.00 o 
   2  -1   4      423.77      456.05      5.71 o 
   3  -1   4       51.28       54.89      2.84 o 
   4  -1   4       13.02       17.60      2.77 o 
   5  -1   4        0.19       -0.12      0.83 o 
   6  -1   4        0.12        1.10      1.45 o 
   7  -1   4        2.00       -0.02      1.45 o 
   8  -1   4        0.54        0.87      1.64 o 
  -8   0   4        4.37        5.86      3.06 o 
  -7   0   4        1.18        0.74      2.01 o 
  -6   0   4        8.04        5.56      2.25 o 
  -5   0   4        0.28        0.01      1.13 o 
  -4   0   4       41.61       50.44      1.80 o 
  -3   0   4      735.25      712.23      9.36 o 
  -2   0   4      271.99      235.94      4.46 o 
  -1   0   4      234.02      247.94      7.22 o 
   0   0   4     1899.68     1813.85     13.55 o 
   1   0   4      160.64      142.91      2.85 o 
   2   0   4       26.71       39.49      1.48 o 
   3   0   4      151.62      158.77      5.94 o 
   4   0   4        5.41        7.38      1.89 o 
   5   0   4        3.40        1.00      1.15 o 
   6   0   4        1.91        1.60      1.37 o 
   7   0   4       42.10       42.87      4.96 o 
   8   0   4        0.73        1.07      1.60 o 
  -8   1   4        0.07       -1.30      1.76 o 
  -7   1   4        1.15        1.40      1.81 o 
  -6   1   4       39.76       39.34      4.95 o 
  -5   1   4        2.49        2.55      0.74 o 
  -4   1   4      299.18      318.36      4.88 o 
  -3   1   4       39.67       35.87      2.01 o 
  -2   1   4      133.03      153.60      3.52 o 
  -1   1   4        7.50        5.12      0.73 o 
   0   1   4       11.08       10.23      1.00 o 
   1   1   4        1.24        2.49      0.59 o 
   2   1   4        0.64        0.75      0.66 o 
   3   1   4      122.74      119.51      2.82 o 
   4   1   4       39.51       42.94      2.85 o 
   5   1   4       15.13       13.02      1.98 o 
   6   1   4        1.78        1.90      1.35 o 
   7   1   4       12.28       15.36      2.52 o 
  -8   2   4        3.16        3.53      2.33 o 
  -7   2   4       15.32       12.23      3.75 o 
  -6   2   4      443.32      448.95     14.52 o 
  -5   2   4        0.10       -0.21      0.68 o 
  -4   2   4       44.87       51.26      2.75 o 
  -3   2   4        1.07       -0.25      0.91 o 
  -2   2   4       12.62       12.28      1.99 o 
  -1   2   4       49.41       43.92      2.11 o 
   0   2   4        2.73        5.69      1.48 o 
   1   2   4      566.90      544.40      5.54 o 
   2   2   4       57.64       61.79      2.27 o 
   3   2   4       67.84       63.29      2.15 o 
   4   2   4       17.43       13.40      1.83 o 
   5   2   4       12.25       16.68      2.32 o 
   6   2   4        0.07       -1.08      0.96 o 
   7   2   4        6.62        3.71      1.83 o 
  -8   3   4      109.65       93.49      8.51 o 
  -7   3   4        8.34       12.18      3.38 o 
  -6   3   4       64.66       72.11      3.17 o 
  -5   3   4        1.27        1.86      0.95 o 
  -4   3   4        7.46        8.41      2.13 o 
  -3   3   4       95.19       86.67      5.13 o 
  -2   3   4       70.52       77.29      4.73 o 
  -1   3   4       36.84       35.87      3.11 o 
   0   3   4        0.64        0.31      0.50 o 
   1   3   4        9.72        8.72      0.80 o 
   2   3   4       10.03       13.33      1.24 o 
   3   3   4        6.13        5.69      1.25 o 
   4   3   4        0.34        0.94      0.97 o 
   5   3   4        5.08        4.02      2.06 o 
   6   3   4       37.53       36.47      4.93 o 
  -8   4   4        2.33        2.11      2.62 o 
  -7   4   4        0.11        0.35      1.32 o 
  -6   4   4        1.36        1.66      1.01 o 
  -5   4   4       12.63        9.02      2.43 o 
  -4   4   4        1.08        1.03      1.40 o 
  -3   4   4       62.34       61.49      3.31 o 
  -2   4   4      360.05      404.90      8.03 o 
  -1   4   4        1.56        1.43      0.82 o 
   0   4   4      187.80      174.74      4.07 o 
   1   4   4       60.31       68.59      4.09 o 
   2   4   4       22.54       19.29      2.19 o 
   3   4   4        0.76        1.32      1.42 o 
   4   4   4      175.08      159.27      7.97 o 
   5   4   4        0.14        1.62      1.91 o 
   6   4   4        6.34        0.66      2.03 o 
  -7   5   4        0.11       -0.37      2.30 o 
  -6   5   4        5.83        2.03      1.15 o 
  -5   5   4       10.85       14.22      2.20 o 
  -4   5   4      123.90      110.87      4.82 o 
  -3   5   4       22.38       26.33      2.73 o 
  -2   5   4        9.46        7.80      2.84 o 
  -1   5   4        0.05       -1.18      0.78 o 
   0   5   4       40.04       61.57      3.63 o 
   1   5   4        3.24        1.70      1.02 o 
   2   5   4      210.47      182.54      6.08 o 
   3   5   4       24.72       21.03      3.63 o 
   4   5   4       17.35       25.54      4.29 o 
   5   5   4        1.40        2.30      1.91 o 
  -7   6   4        0.22        1.32      2.84 o 
  -6   6   4        1.84       -0.25      2.13 o 
  -5   6   4        0.00       -0.64      1.86 o 
  -4   6   4       49.52       60.01      6.57 o 
  -3   6   4        3.07        5.32      2.55 o 
  -2   6   4       18.31       14.73      3.46 o 
  -1   6   4        1.38       -0.05      1.59 o 
   0   6   4        1.11        3.38      2.08 o 
   1   6   4       14.90       16.86      2.90 o 
   2   6   4        2.45        0.95      3.53 o 
   3   6   4        0.75        0.61      1.52 o 
   4   6   4        0.33       -0.25      1.52 o 
  -6   7   4        9.48        8.11      3.73 o 
  -5   7   4        0.18        1.13      2.35 o 
  -4   7   4        1.96        0.47      2.01 o 
  -3   7   4        0.53        0.10      2.08 o 
  -2   7   4        2.84        3.31      2.40 o 
  -1   7   4        2.42        1.94      2.28 o 
   0   7   4        4.80       -0.76      2.03 o 
   1   7   4        5.15        1.76      2.38 o 
   2   7   4        6.59        8.80      3.01 o 
  -4   8   4        0.17        1.32      2.79 o 
  -3   8   4        1.53        0.22      2.52 o 
  -2   8   4        5.45        9.93      3.85 o 
  -1   8   4        2.64        0.25      2.52 o 
   0   8   4        1.15        4.68      3.28 o 
  -2  -8   5        3.35       11.94      4.09 o 
  -1  -8   5       15.49       22.47      5.10 o 
   0  -8   5        1.07        1.25      2.40 o 
   1  -8   5        0.01        0.15      1.89 o 
   2  -8   5        5.32        3.90      2.77 o 
   3  -8   5        0.70        0.47      1.57 o 
   4  -8   5        2.27        0.90      1.65 o 
   5  -8   5        0.97        1.69      2.13 o 
  -4  -7   5        0.08        0.02      2.48 o 
  -3  -7   5       37.13       56.23      6.64 o 
  -2  -7   5        4.95        6.76      2.97 o 
  -1  -7   5        8.46       10.32      3.33 o 
   0  -7   5       46.09       42.14      5.69 o 
   1  -7   5        5.57        5.98      2.79 o 
   2  -7   5        1.04       -1.59      1.47 o 
   3  -7   5        9.78       15.35      2.58 o 
   4  -7   5        0.10       -1.62      1.51 o 
   5  -7   5        3.17        5.51      2.74 o 
   6  -7   5        0.90       -1.20      2.18 o 
  -5  -6   5       12.37        1.84      2.65 o 
  -4  -6   5       39.42       45.37      5.61 o 
  -3  -6   5        3.79        1.04      1.59 o 
  -2  -6   5        0.76        1.42      1.84 o 
  -1  -6   5        6.88       12.38      3.43 o 
   0  -6   5        2.99        0.69      1.62 o 
   1  -6   5        1.07        3.60      2.03 o 
   2  -6   5        1.82        1.25      1.72 o 
   3  -6   5        5.02        5.61      1.61 o 
   4  -6   5        1.02        0.57      2.94 o 
   5  -6   5        0.13        0.96      1.96 o 
   6  -6   5        0.42       -0.83      1.84 o 
   7  -6   5        4.39        7.28      3.24 o 
  -6  -5   5        0.07        1.79      2.45 o 
  -5  -5   5      107.14      118.27      8.39 o 
  -4  -5   5      106.32       90.26      4.80 o 
  -2  -5   5        2.75        1.35      1.59 o 
  -1  -5   5        7.16        6.74      2.33 o 
   0  -5   5       16.35       19.26      3.31 o 
   1  -5   5       41.01       39.96      4.17 o 
   2  -5   5       46.15       51.50      3.93 o 
   3  -5   5        4.42        6.64      1.47 o 
   4  -5   5       12.60       18.26      5.20 o 
   5  -5   5        7.74        7.11      2.55 o 
   6  -5   5        6.04        7.89      2.82 o 
   7  -5   5        4.74        4.88      2.74 o 
  -6  -4   5       60.19       85.23      7.97 o 
  -5  -4   5       17.31       20.47      4.17 o 
  -4  -4   5       26.49       33.95      6.02 o 
  -3  -4   5       15.52       20.38      2.45 o 
  -2  -4   5        0.86        0.51      0.81 o 
  -1  -4   5        9.16       18.97      3.11 o 
   1  -4   5       78.95       83.42      3.22 o 
   2  -4   5        2.09        2.32      0.84 o 
   3  -4   5        1.74        1.58      0.81 o 
   4  -4   5        3.85        4.90      1.68 o 
   5  -4   5       22.46       26.91      4.12 o 
   6  -4   5        8.06       17.65      3.77 o 
   7  -4   5        2.41        2.25      2.28 o 
  -7  -3   5       53.97       57.73      7.08 o 
  -6  -3   5        7.66        5.24      2.50 o 
  -5  -3   5        5.61        4.37      1.44 o 
  -4  -3   5        6.06        4.13      1.29 o 
  -3  -3   5       10.10       15.49      1.97 o 
  -2  -3   5       76.11       39.89      3.80 o 
   0  -3   5     1061.13     1055.78     10.98 o 
   1  -3   5      500.04      499.24      7.42 o 
   2  -3   5        2.79        2.32      0.73 o 
   3  -3   5       38.82       34.74      2.15 o 
   4  -3   5        2.18        0.29      0.83 o 
   5  -3   5       21.51       21.67      3.65 o 
   6  -3   5       25.13       21.96      3.95 o 
   7  -3   5        0.00        0.17      1.72 o 
   8  -3   5        0.41        1.35      2.40 o 
  -7  -2   5        0.00       -1.18      1.69 o 
  -6  -2   5        0.16        0.22      1.72 o 
  -5  -2   5       21.21       15.07      2.76 o 
  -4  -2   5        8.17        4.42      3.39 o 
  -3  -2   5      239.95      215.12     10.83 o 
  -2  -2   5      248.06      272.36      7.01 o 
   0  -2   5       14.08       21.84      1.30 o 
   1  -2   5      163.36      154.28      3.52 o 
   2  -2   5        6.37        4.07      1.23 o 
   3  -2   5       49.72       40.62      2.40 o 
   4  -2   5      214.83      213.86      8.05 o 
   5  -2   5        0.22        0.49      1.13 o 
   6  -2   5        1.63       -0.42      1.37 o 
   7  -2   5        0.33        0.20      1.76 o 
   8  -2   5        0.01        2.23      2.33 o 
  -8  -1   5        0.74        2.84      2.40 o 
  -7  -1   5        0.21       -0.51      1.40 o 
  -6  -1   5        0.24        0.83      1.57 o 
  -5  -1   5        4.14        4.05      1.20 o 
  -4  -1   5      105.63       88.23      3.57 o 
  -3  -1   5        0.15        0.53      0.61 o 
  -2  -1   5      131.64      153.71      5.88 o 
   0  -1   5      403.13      383.87      5.19 o 
   1  -1   5     1084.61     1156.65     14.27 o 
   2  -1   5       19.39       18.63      1.30 o 
   3  -1   5      607.42      644.76      7.36 o 
   4  -1   5       66.46       70.85      4.66 o 
   5  -1   5        3.90        5.64      2.01 o 
   6  -1   5        1.99        1.00      1.52 o 
   7  -1   5        7.27        8.60      2.82 o 
   8  -1   5        0.82       -0.22      1.80 o 
  -8   0   5        0.00       -0.37      1.89 o 
  -7   0   5        0.01        4.44      2.52 o 
  -6   0   5       24.70       28.46      4.58 o 
  -5   0   5        5.83        7.99      1.74 o 
  -4   0   5       25.86       27.55      1.37 o 
  -3   0   5      163.17      152.23      4.17 o 
  -2   0   5       18.23       24.41      1.57 o 
  -1   0   5        8.72       11.63      1.87 o 
   0   0   5     1777.28     1740.29     30.77 o 
   1   0   5       51.78       57.25      2.00 o 
   2   0   5        0.88        2.92      0.63 o 
   3   0   5        3.84        3.48      0.61 o 
   4   0   5        0.35        0.49      0.88 o 
   5   0   5        1.55        1.94      1.42 o 
   6   0   5        4.31        4.56      2.21 o 
   7   0   5        0.20        1.24      1.52 o 
  -8   1   5        0.78       -1.40      1.64 o 
  -7   1   5        0.26        0.69      1.84 o 
  -6   1   5       92.07       82.63      6.50 o 
  -5   1   5      115.60      114.85      4.48 o 
  -4   1   5       31.01       41.71      2.41 o 
  -3   1   5       12.81       11.07      1.63 o 
  -2   1   5      220.30      226.30      4.39 o 
  -1   1   5      139.03      128.29      4.37 o 
   0   1   5      527.99      539.55      6.99 o 
   1   1   5      397.24      392.83      5.98 o 
   2   1   5        2.32        2.35      0.67 o 
   3   1   5        6.09        6.94      1.79 o 
   4   1   5       36.76       42.27      2.91 o 
   5   1   5       58.58       64.42      4.18 o 
   6   1   5       11.71       13.28      2.27 o 
   7   1   5       52.63       44.80      4.12 o 
  -8   2   5       42.04       35.17      5.93 o 
  -7   2   5        0.10        0.22      1.27 o 
  -6   2   5        4.71        3.40      1.35 o 
  -5   2   5        3.44        1.91      0.94 o 
  -4   2   5        6.59        6.40      1.85 o 
  -3   2   5       31.50       30.08      2.19 o 
  -2   2   5        5.44        4.96      1.21 o 
  -1   2   5       23.35       29.15      1.86 o 
   0   2   5      148.47      170.19      4.20 o 
   1   2   5      100.33      116.82      4.91 o 
   2   2   5      212.79      214.87      3.19 o 
   3   2   5       30.31       31.16      2.31 o 
   4   2   5       54.47       49.79      3.16 o 
   5   2   5        7.31        4.17      1.50 o 
   6   2   5       11.61       11.97      2.65 o 
   7   2   5        1.24        1.89      2.30 o 
  -8   3   5       22.45       15.02      4.17 o 
  -7   3   5        0.03       -2.16      1.49 o 
  -6   3   5        1.00        1.23      0.83 o 
  -5   3   5        2.83        3.49      1.16 o 
  -4   3   5        2.01        1.33      0.88 o 
  -3   3   5       21.62       19.71      2.97 o 
  -2   3   5      211.84      197.82      7.78 o 
  -1   3   5      446.37      421.86     12.48 o 
   0   3   5       77.33       82.13      4.28 o 
   1   3   5       21.29       19.76      1.51 o 
   2   3   5       25.86       29.32      2.27 o 
   3   3   5       21.55       24.00      3.53 o 
   4   3   5        2.38        1.67      1.62 o 
   5   3   5       33.05       37.60      4.80 o 
   6   3   5        5.10        2.67      2.40 o 
  -8   4   5        1.85       -1.45      1.84 o 
  -7   4   5        0.80        2.94      2.30 o 
  -6   4   5        8.25        9.88      1.67 o 
  -5   4   5       25.49       22.26      3.80 o 
  -4   4   5      126.82      121.74      7.11 o 
  -3   4   5        7.05        6.89      2.18 o 
  -2   4   5       92.51      114.29      6.57 o 
  -1   4   5        4.36        5.80      1.12 o 
   0   4   5        6.85        9.90      1.40 o 
   1   4   5       13.01       10.82      2.12 o 
   2   4   5        1.27        1.93      1.47 o 
   3   4   5        1.41        2.50      1.67 o 
   4   4   5       26.78       20.81      3.77 o 
   5   4   5        0.06       -1.35      1.49 o 
  -7   5   5        0.33        1.45      2.50 o 
  -6   5   5        4.57        3.42      1.78 o 
  -5   5   5        1.70        1.61      1.22 o 
  -4   5   5        4.22        6.95      2.70 o 
  -3   5   5        2.62        6.74      1.68 o 
  -2   5   5       92.35       84.99      4.17 o 
  -1   5   5       24.13       28.61      2.75 o 
   0   5   5       65.27       68.05      3.71 o 
   1   5   5        3.51        1.90      1.15 o 
   2   5   5      128.45      114.92      7.85 o 
   3   5   5        0.00       -0.42      1.45 o 
   4   5   5        1.36        1.81      1.69 o 
  -6   6   5       14.53       12.35      6.11 o 
  -5   6   5        2.63        0.31      2.65 o 
  -4   6   5       18.32       24.48      3.18 o 
  -3   6   5        0.42        0.68      1.07 o 
  -2   6   5        0.56       -1.23      1.52 o 
  -1   6   5       20.04       17.97      3.77 o 
   0   6   5      173.68      163.79      9.15 o 
   1   6   5       24.87       23.07      7.76 o 
   2   6   5        2.12        1.94      1.59 o 
   3   6   5        0.63        0.27      1.52 o 
  -5   7   5        1.16        2.62      2.82 o 
  -4   7   5        2.77        7.30      3.43 o 
  -3   7   5        1.69        2.65      2.40 o 
  -2   7   5        2.69        0.27      2.13 o 
  -1   7   5        2.02       -0.42      2.13 o 
   0   7   5        0.85       -0.76      1.76 o 
   1   7   5        0.00       -0.15      2.23 o 
   2   7   5        0.74        2.43      1.91 o 
  -3   8   5        0.48       -1.27      1.89 o 
  -2   8   5        2.22        3.09      3.09 o 
  -1   8   5        2.58        6.05      3.41 o 
  -2  -8   6       19.40       26.81      5.51 o 
  -1  -8   6        8.88        8.90      3.73 o 
   0  -8   6        1.78        6.27      3.09 o 
   1  -8   6        0.03       -1.76      1.81 o 
   2  -8   6        0.80        0.71      2.06 o 
   3  -8   6        2.26        1.17      1.55 o 
   4  -8   6        1.37        4.69      2.06 o 
  -4  -7   6        1.71        2.30      3.04 o 
  -3  -7   6        0.00        0.44      2.33 o 
  -2  -7   6        0.23        1.89      2.25 o 
  -1  -7   6        0.08       -0.27      1.86 o 
   0  -7   6        2.27        1.03      2.13 o 
   1  -7   6        5.89        0.22      1.84 o 
   2  -7   6        1.74        2.73      2.82 o 
   3  -7   6        3.89        2.29      1.45 o 
   4  -7   6        0.56        0.40      1.36 o 
   5  -7   6        0.41       -0.20      1.84 o 
   6  -7   6        1.18        1.96      2.45 o 
  -5  -6   6        3.00        1.05      2.43 o 
  -4  -6   6        3.25        0.28      1.57 o 
  -3  -6   6       19.81       19.36      4.31 o 
  -2  -6   6       38.12       32.09      4.90 o 
  -1  -6   6       37.88       58.04      6.03 o 
   0  -6   6        0.29       -0.44      1.37 o 
   1  -6   6       31.09       32.87      4.53 o 
   2  -6   6        0.93        0.09      1.05 o 
   3  -6   6        3.45        2.57      1.27 o 
   4  -6   6        0.55        0.40      1.03 o 
   5  -6   6        0.38        0.39      1.59 o 
   6  -6   6       12.62        8.85      3.21 o 
  -6  -5   6       23.41       25.78      5.47 o 
  -5  -5   6       19.88       28.31      5.29 o 
  -4  -5   6        0.03        1.33      1.40 o 
  -3  -5   6        1.28        0.81      1.16 o 
  -2  -5   6       21.83       21.32      3.82 o 
  -1  -5   6        0.96        0.22      1.30 o 
   0  -5   6       10.06       12.13      2.79 o 
   1  -5   6       66.22       66.31      3.27 o 
   2  -5   6       12.39       12.33      1.84 o 
   3  -5   6        2.17        4.18      1.48 o 
   4  -5   6        7.02        8.91      1.87 o 
   5  -5   6       18.13       11.76      3.06 o 
   6  -5   6        0.68        3.58      2.35 o 
   7  -5   6       17.98       17.18      4.51 o 
  -6  -4   6       25.77       23.21      4.83 o 
  -5  -4   6       43.42       42.21      3.64 o 
  -4  -4   6        8.62        6.43      1.71 o 
  -3  -4   6        3.41        1.15      1.96 o 
  -2  -4   6        0.20        1.16      0.89 o 
  -1  -4   6        0.29        1.35      1.30 o 
   0  -4   6       21.88       24.58      1.89 o 
   1  -4   6       73.29       75.96      4.19 o 
   2  -4   6       54.68       70.48      6.91 o 
   3  -4   6       19.76       18.28      2.16 o 
   4  -4   6        1.61        0.54      1.13 o 
   5  -4   6       18.97       12.33      3.06 o 
   6  -4   6        0.00        1.42      1.72 o 
   7  -4   6        9.48       10.20      3.50 o 
  -7  -3   6       19.37       26.74      5.25 o 
  -6  -3   6        6.63        3.92      2.50 o 
  -5  -3   6        6.39        5.22      2.07 o 
  -4  -3   6        0.01        1.04      0.98 o 
  -3  -3   6       42.96       43.36      5.88 o 
  -1  -3   6      167.43      149.90      3.44 o 
   0  -3   6      119.68      112.46      3.26 o 
   1  -3   6       17.55       13.65      2.00 o 
   2  -3   6        0.03        0.03      0.51 o 
   3  -3   6       51.25       48.33      3.93 o 
   4  -3   6       55.86       75.80      5.17 o 
   5  -3   6       26.24       24.73      4.02 o 
   6  -3   6        2.92        3.50      2.18 o 
   7  -3   6        0.04        0.74      2.01 o 
  -7  -2   6        0.03       -1.10      1.45 o 
  -6  -2   6        2.98        3.75      2.13 o 
  -5  -2   6       38.42       43.24      6.62 o 
  -4  -2   6       13.30       15.22      2.02 o 
  -3  -2   6     1364.13     1505.94     16.87 o 
  -2  -2   6      283.38      271.81      6.00 o 
  -1  -2   6      121.73      153.10      3.02 o 
   0  -2   6       61.11       50.98      2.00 o 
   1  -2   6       32.63       31.00      1.70 o 
   2  -2   6       55.21       54.09      3.49 o 
   3  -2   6      437.44      440.59      8.79 o 
   4  -2   6      106.79      115.18      6.13 o 
   5  -2   6       11.14        6.89      2.33 o 
   6  -2   6        3.72        3.09      2.16 o 
   7  -2   6        0.18        0.05      1.62 o 
  -8  -1   6        0.01       -0.51      2.16 o 
  -7  -1   6       11.29        8.48      2.99 o 
  -6  -1   6        1.87        2.06      1.62 o 
  -5  -1   6      188.06      209.53      6.29 o 
  -4  -1   6       87.45       87.34      3.70 o 
  -3  -1   6      173.84      176.32      4.79 o 
  -2  -1   6        1.50        0.28      0.48 o 
   0  -1   6       16.24       22.09      1.42 o 
   1  -1   6      320.25      400.89      6.04 o 
   2  -1   6     1561.73     1641.58     25.74 o 
   3  -1   6      232.58      219.83      5.35 o 
   4  -1   6       43.47       41.94      4.14 o 
   5  -1   6        8.90       10.34      2.62 o 
   6  -1   6        0.00        1.64      1.69 o 
   7  -1   6        8.12       10.24      3.19 o 
  -8   0   6        0.44       -0.59      1.64 o 
  -7   0   6        3.29        0.12      1.32 o 
  -6   0   6       10.76       10.81      3.01 o 
  -5   0   6        2.12        1.42      0.97 o 
  -4   0   6      117.41      135.03      4.47 o 
  -3   0   6       20.16       14.74      1.64 o 
  -2   0   6       34.59       29.38      1.77 o 
  -1   0   6      534.53      516.08      6.28 o 
   0   0   6       46.34       41.15      1.78 o 
   1   0   6      200.94      227.78      4.41 o 
   2   0   6       36.60       36.97      1.86 o 
   3   0   6        1.54        1.86      1.05 o 
   4   0   6        0.54        0.71      1.00 o 
   5   0   6       95.84      100.31      6.13 o 
   6   0   6        2.05        2.70      1.86 o 
   7   0   6      132.72      152.16     13.18 o 
  -8   1   6        3.65        5.15      3.06 o 
  -7   1   6        0.49        2.16      2.11 o 
  -6   1   6       52.03       60.06      3.74 o 
  -5   1   6       12.30       13.16      1.98 o 
  -4   1   6       11.74       11.75      1.67 o 
  -3   1   6        0.15        0.67      0.60 o 
  -2   1   6      334.56      357.56      4.43 o 
  -1   1   6        1.08        0.77      0.52 o 
   0   1   6      142.68      147.91      3.70 o 
   1   1   6        2.28        2.84      0.76 o 
   2   1   6        3.89        3.15      1.08 o 
   3   1   6        0.05       -0.76      0.74 o 
   4   1   6        2.28        0.20      1.18 o 
   5   1   6      106.95      133.63      5.26 o 
   6   1   6      100.15       98.45      4.98 o 
   7   1   6        4.18        2.51      2.28 o 
  -8   2   6       42.12       37.72      6.08 o 
  -7   2   6        9.73       17.28      3.97 o 
  -6   2   6       45.00       56.83      3.76 o 
  -5   2   6        1.72        1.16      0.87 o 
  -4   2   6       19.98       19.47      2.06 o 
  -3   2   6        0.66        0.88      0.65 o 
  -2   2   6      107.96       99.16      2.73 o 
  -1   2   6       71.13       69.03      2.81 o 
   0   2   6        8.62        9.56      1.37 o 
   1   2   6        9.25        9.50      1.38 o 
   2   2   6      130.04      120.19      2.20 o 
   3   2   6        3.60        2.53      1.42 o 
   4   2   6        7.43       11.59      2.79 o 
   5   2   6       42.14       48.61      5.25 o 
   6   2   6       17.30       17.87      3.80 o 
  -8   3   6       11.63        8.53      3.28 o 
  -7   3   6        3.60        2.62      2.11 o 
  -6   3   6        4.56        6.19      1.64 o 
  -5   3   6        5.49        9.15      1.72 o 
  -4   3   6        9.93        9.34      1.53 o 
  -3   3   6        1.28        0.74      0.98 o 
  -2   3   6      103.11       99.32      5.79 o 
  -1   3   6       22.74       19.73      2.60 o 
   0   3   6       53.72       52.71      3.75 o 
   1   3   6        3.44        3.67      0.84 o 
   2   3   6      135.63      137.27      3.51 o 
   3   3   6        8.24        9.51      2.45 o 
   4   3   6       75.22       85.54      6.13 o 
   5   3   6        1.54       -0.17      1.74 o 
   6   3   6        0.03        0.29      1.96 o 
  -6   4   6        0.82        1.81      1.74 o 
  -5   4   6        0.06       -1.69      1.13 o 
  -4   4   6       92.84       82.80      6.03 o 
  -3   4   6       20.74       11.08      2.67 o 
  -2   4   6       43.05       40.25      4.46 o 
  -1   4   6        0.06        0.20      0.54 o 
   0   4   6        5.78        4.86      1.02 o 
   1   4   6        0.02        0.54      0.68 o 
   2   4   6       19.84       19.83      2.32 o 
   3   4   6       47.94       51.92      5.34 o 
   4   4   6        4.99        4.71      2.13 o 
   5   4   6        2.48        2.92      2.21 o 
  -6   5   6       44.36       64.92      5.62 o 
  -5   5   6        3.78        2.98      1.62 o 
  -4   5   6       17.93       30.98     10.20 o 
  -3   5   6        0.55        3.29      1.38 o 
  -2   5   6        0.14        0.32      1.46 o 
  -1   5   6        1.03       -0.03      0.95 o 
   0   5   6       37.10       42.60      2.67 o 
   1   5   6        0.01        0.18      0.97 o 
   2   5   6        6.88        6.82      1.78 o 
   3   5   6        3.15       -0.56      1.57 o 
   4   5   6        5.83        3.77      2.01 o 
  -6   6   6        0.32        2.28      1.97 o 
  -5   6   6        0.38       -0.50      1.19 o 
  -4   6   6        2.75        3.75      1.83 o 
  -3   6   6        0.01       -0.89      0.98 o 
  -2   6   6       13.88       13.41      3.15 o 
  -1   6   6        4.90        7.84      2.99 o 
   0   6   6        6.39        2.49      1.39 o 
   1   6   6        3.29        2.40      1.34 o 
   2   6   6        0.50        0.42      1.59 o 
   3   6   6        1.62        2.06      1.96 o 
  -5   7   6        2.29        3.73      3.58 o 
  -4   7   6        2.04        0.42      2.50 o 
  -3   7   6       20.85       26.18      5.39 o 
  -2   7   6       38.03       40.71      6.03 o 
  -1   7   6        7.43        5.96      3.19 o 
   0   7   6        0.23       -2.65      1.76 o 
   1   7   6        8.09       13.34      2.76 o 
  -2  -8   7        3.14        8.38      3.90 o 
  -1  -8   7        4.16       -0.20      2.52 o 
   0  -8   7        2.22       -0.25      2.21 o 
   1  -8   7        3.37        7.38      3.04 o 
   2  -8   7       18.88       20.16      3.07 o 
   3  -8   7        0.53       -0.52      1.96 o 
   4  -8   7        0.11        0.37      1.59 o 
  -3  -7   7        0.49        0.81      2.45 o 
  -2  -7   7        1.21       -1.20      1.96 o 
  -1  -7   7        0.25        0.98      1.86 o 
   0  -7   7        1.57        2.48      2.13 o 
   1  -7   7        1.45        1.38      1.24 o 
   2  -7   7        7.32        8.88      2.67 o 
   3  -7   7       33.57       37.15      3.69 o 
   4  -7   7       19.94       19.01      2.93 o 
   5  -7   7        7.83        5.24      2.99 o 
  -5  -6   7        0.56        0.39      2.38 o 
  -4  -6   7        0.03        0.99      1.64 o 
  -3  -6   7        0.00        2.13      2.23 o 
  -2  -6   7        0.01        1.15      1.99 o 
  -1  -6   7        0.81       -0.66      1.49 o 
   0  -6   7        7.68        2.08      2.01 o 
   1  -6   7        1.42        4.95      2.43 o 
   2  -6   7        0.00        0.77      1.67 o 
   3  -6   7        2.26        4.84      1.49 o 
   4  -6   7        9.90        9.27      3.52 o 
   5  -6   7        0.89        2.77      2.21 o 
   6  -6   7       14.85       27.97      5.20 o 
  -6  -5   7        2.54        1.69      2.77 o 
  -5  -5   7        2.37        3.95      2.59 o 
  -4  -5   7        2.76        0.33      1.34 o 
  -3  -5   7       20.50       24.04      4.24 o 
  -2  -5   7        1.85        1.96      1.91 o 
  -1  -5   7        0.13        1.54      1.57 o 
   0  -5   7        1.22        1.70      0.94 o 
   1  -5   7        2.61        0.27      1.05 o 
   2  -5   7       15.02       15.62      2.08 o 
   3  -5   7        8.17        9.97      3.09 o 
   4  -5   7       61.36       94.53      6.52 o 
   5  -5   7        0.72       -0.20      1.64 o 
   6  -5   7       17.86       18.92      4.34 o 
   7  -5   7       24.74       24.58      5.22 o 
  -6  -4   7        2.02        1.72      2.03 o 
  -5  -4   7        0.13       -0.77      1.12 o 
  -4  -4   7        5.94        6.47      2.27 o 
  -3  -4   7        4.62        0.99      3.36 o 
  -1  -4   7       75.76       70.03      2.93 o 
   0  -4   7       18.20       18.81      2.97 o 
   1  -4   7       45.32       51.89      2.68 o 
   2  -4   7      103.69      104.12      3.87 o 
   3  -4   7        0.70       -0.02      0.68 o 
   4  -4   7        1.77       -0.76      0.98 o 
   5  -4   7       18.57       16.84      3.48 o 
   6  -4   7        1.25       -0.66      1.76 o 
   7  -4   7        0.54       -0.96      1.94 o 
  -7  -3   7        7.41       11.91      3.99 o 
  -6  -3   7        3.02        2.30      1.86 o 
  -5  -3   7        1.62        2.56      1.17 o 
  -4  -3   7       10.11        6.63      1.76 o 
  -3  -3   7       10.07        9.01      1.66 o 
  -2  -3   7        1.74       -0.72      0.61 o 
  -1  -3   7        2.10        2.27      0.67 o 
   0  -3   7      135.97      133.41      3.66 o 
   1  -3   7        1.50        3.02      0.91 o 
   2  -3   7        2.03        1.87      0.80 o 
   3  -3   7        1.78        2.73      2.65 o 
   4  -3   7        7.39        8.72      2.30 o 
   5  -3   7       48.62       38.61      4.78 o 
   6  -3   7        4.24        3.33      2.23 o 
   7  -3   7        1.05        3.77      2.52 o 
  -7  -2   7        0.02        2.18      2.18 o 
  -6  -2   7        0.40        0.96      1.54 o 
  -5  -2   7        2.50        3.04      1.34 o 
  -4  -2   7       97.62      113.34      4.49 o 
  -3  -2   7        8.00        8.07      1.48 o 
  -1  -2   7       12.31       11.49      1.09 o 
   0  -2   7        1.60        4.16      0.92 o 
   1  -2   7       14.41       20.96      2.94 o 
   2  -2   7      205.67      237.20      5.15 o 
   3  -2   7      214.58      260.23      7.07 o 
   4  -2   7       23.56       27.60      3.80 o 
   5  -2   7        2.34        2.45      1.67 o 
   6  -2   7        0.41        1.42      1.89 o 
   7  -2   7        0.28       -0.56      1.84 o 
  -8  -1   7        0.07       -1.30      1.79 o 
  -7  -1   7        3.98        3.43      2.52 o 
  -6  -1   7        2.88        3.04      2.03 o 
  -5  -1   7      140.50      166.37      6.81 o 
  -4  -1   7        0.12       -0.81      0.54 o 
  -3  -1   7        1.29        1.88      0.80 o 
  -2  -1   7      172.83      170.77      4.57 o 
  -1  -1   7      186.77      180.75      3.44 o 
   0  -1   7        0.40        0.96      0.53 o 
   1  -1   7     1721.89     1763.09     30.68 o 
   2  -1   7       51.84       63.00      2.54 o 
   3  -1   7       14.17       17.45      2.79 o 
   4  -1   7        9.08       11.98      2.60 o 
   5  -1   7        0.98        1.69      1.59 o 
   6  -1   7        0.03        1.72      1.84 o 
   7  -1   7        3.15        3.50      2.33 o 
  -8   0   7        0.13        1.10      2.01 o 
  -7   0   7       29.23       35.59      5.42 o 
  -6   0   7       11.33       10.75      2.21 o 
  -5   0   7        0.13        0.50      0.87 o 
  -4   0   7       14.64       15.57      1.93 o 
  -3   0   7       32.96       33.61      2.21 o 
  -2   0   7        0.79        0.97      0.48 o 
  -1   0   7     1695.25     1753.25     27.28 o 
   0   0   7     1614.11     1683.09     14.93 o 
   1   0   7      451.98      465.31      6.96 o 
   2   0   7       48.29       56.46      2.67 o 
   3   0   7        3.27        4.56      1.72 o 
   4   0   7        2.30        3.19      1.50 o 
   5   0   7       12.80       10.76      2.75 o 
   6   0   7      108.42      114.06      7.40 o 
   7   0   7       19.27       15.77      2.83 o 
  -8   1   7        4.92        6.49      3.04 o 
  -7   1   7        8.98        4.58      2.38 o 
  -6   1   7        9.73       11.83      2.09 o 
  -5   1   7       14.68       21.76      2.50 o 
  -4   1   7        0.08        0.47      0.64 o 
  -3   1   7       16.69       16.77      1.72 o 
  -2   1   7       27.13       30.97      2.22 o 
  -1   1   7       62.05       70.21      2.65 o 
   0   1   7        0.42        0.17      0.85 o 
   1   1   7       11.85       11.24      1.35 o 
   2   1   7        2.93        4.22      0.97 o 
   3   1   7      379.27      393.08     11.22 o 
   4   1   7        0.31        3.41      1.67 o 
   5   1   7      462.89      460.86     10.13 o 
   6   1   7       15.64       17.73      2.75 o 
  -8   2   7        3.69        3.21      2.65 o 
  -7   2   7        0.61       -1.25      1.59 o 
  -6   2   7        1.03        0.22      0.94 o 
  -5   2   7        0.02        0.06      0.77 o 
  -4   2   7        8.93       10.66      2.12 o 
  -3   2   7       20.29       25.69      2.66 o 
  -2   2   7       76.78       70.76      1.95 o 
  -1   2   7      183.34      190.38      4.83 o 
   0   2   7        0.40        1.03      0.70 o 
   1   2   7        3.17        1.41      0.73 o 
   2   2   7        8.00        6.38      2.17 o 
   3   2   7      561.44      552.86     14.13 o 
   4   2   7      145.49      134.34      7.28 o 
   5   2   7       25.53       18.80      3.63 o 
   6   2   7        0.33        2.28      2.08 o 
  -8   3   7        5.72        4.29      2.74 o 
  -7   3   7        0.06       -0.64      1.45 o 
  -6   3   7        1.44        1.02      1.59 o 
  -5   3   7        0.00        0.20      1.27 o 
  -4   3   7       11.04        7.03      2.18 o 
  -3   3   7        7.78        8.11      2.25 o 
  -2   3   7        0.01        0.51      1.13 o 
  -1   3   7       12.85       10.24      1.60 o 
   0   3   7       43.85       43.92      5.64 o 
   1   3   7       27.16       29.90      2.52 o 
   2   3   7       29.22       26.83      1.87 o 
   3   3   7       50.33       58.24      5.44 o 
   4   3   7       52.41       66.21      6.10 o 
   5   3   7        2.43        0.96      1.94 o 
  -6   4   7       11.11       11.20      3.28 o 
  -5   4   7        1.61        2.06      1.74 o 
  -4   4   7        1.69        1.72      1.54 o 
  -3   4   7       13.99        8.70      2.55 o 
  -2   4   7        1.85        2.03      1.62 o 
  -1   4   7       23.50       27.57      2.67 o 
   0   4   7       29.03       25.98      2.06 o 
   1   4   7        9.16        9.55      1.35 o 
   2   4   7      224.03      203.84      6.24 o 
   3   4   7        4.53        2.40      1.69 o 
   4   4   7        0.02        2.50      1.94 o 
   5   4   7        2.63        4.97      2.67 o 
  -6   5   7        6.76        3.71      1.84 o 
  -5   5   7        0.39        0.51      1.81 o 
  -4   5   7        0.00       -0.51      1.30 o 
  -3   5   7        0.97        0.89      0.96 o 
  -2   5   7        0.17        0.22      1.02 o 
  -1   5   7        2.19        0.71      0.90 o 
   0   5   7       89.75       68.64      3.18 o 
   1   5   7        4.08        1.56      1.11 o 
   2   5   7       22.74       16.37      3.41 o 
   3   5   7       12.49       16.47      3.80 o 
   4   5   7        0.53        2.40      2.03 o 
  -6   6   7        0.01        2.54      2.36 o 
  -5   6   7        0.01        1.70      1.80 o 
  -4   6   7        0.01        1.24      1.44 o 
  -3   6   7        1.63        2.20      1.52 o 
  -2   6   7       76.12       67.73      4.69 o 
  -1   6   7        4.35        6.82      1.86 o 
   0   6   7       35.44       34.62      3.63 o 
   1   6   7       11.74        8.74      2.06 o 
   2   6   7        3.96        0.49      1.84 o 
  -4   7   7        0.00        1.29      1.72 o 
  -3   7   7        0.15       -1.37      2.18 o 
  -2   7   7        1.58        6.15      3.09 o 
  -1   7   7        4.37        4.02      2.77 o 
   0   7   7        0.06        0.20      2.35 o 
  -1  -8   8        0.70        1.25      2.38 o 
   0  -8   8        0.95        3.41      2.67 o 
   1  -8   8        0.39       -1.32      2.13 o 
   2  -8   8        1.51        2.47      1.75 o 
   3  -8   8       22.85       18.68      3.75 o 
   4  -8   8        6.27        4.02      2.03 o 
  -3  -7   8        2.59        7.57      3.53 o 
  -2  -7   8       13.33       10.56      3.68 o 
  -1  -7   8        0.47        2.08      2.33 o 
   0  -7   8       31.27       22.48      4.46 o 
   1  -7   8       27.89       23.59      2.92 o 
   2  -7   8        7.18        5.84      2.83 o 
   3  -7   8        1.39       -0.14      1.27 o 
   4  -7   8        0.18       -0.02      2.01 o 
   5  -7   8        0.17       -0.49      2.11 o 
  -5  -6   8        0.86       -1.30      2.52 o 
  -4  -6   8        4.13        1.90      1.78 o 
  -3  -6   8        2.51        3.97      2.60 o 
  -2  -6   8       12.19       13.90      3.73 o 
  -1  -6   8        4.48        5.00      2.38 o 
   0  -6   8        4.71        4.66      2.18 o 
   1  -6   8       40.58       35.31      3.15 o 
   2  -6   8       24.35       18.09      2.40 o 
   3  -6   8       19.22       22.13      3.01 o 
   4  -6   8        0.06        0.93      1.76 o 
   5  -6   8        9.90        8.87      3.04 o 
   6  -6   8       10.18       14.14      4.09 o 
  -5  -5   8        0.06        1.06      1.50 o 
  -4  -5   8        0.91        1.04      1.29 o 
  -3  -5   8       20.40       26.79      4.61 o 
  -2  -5   8       19.48       22.35      4.14 o 
  -1  -5   8        6.12       11.81      3.01 o 
   0  -5   8        6.54        7.96      1.43 o 
   1  -5   8        2.45        6.54      1.42 o 
   2  -5   8        7.27       11.36      1.78 o 
   3  -5   8       18.25       20.30      2.37 o 
   4  -5   8       12.69       18.16      3.58 o 
   5  -5   8      112.51      111.64      7.55 o 
   6  -5   8        8.77        8.55      3.01 o 
  -6  -4   8        0.33        1.91      2.52 o 
  -5  -4   8        3.43        0.57      1.24 o 
  -4  -4   8        0.03       -0.17      1.15 o 
  -3  -4   8        0.91        1.67      1.84 o 
  -2  -4   8       12.14       17.28      3.55 o 
  -1  -4   8        9.19       11.64      2.67 o 
   0  -4   8       17.98       21.04      1.88 o 
   1  -4   8      105.71      100.41      3.74 o 
   2  -4   8       39.69       42.97      3.04 o 
   3  -4   8      139.32      126.07      4.48 o 
   4  -4   8       16.63       18.87      3.50 o 
   5  -4   8       24.64       29.00      4.46 o 
   6  -4   8        6.87        8.82      3.21 o 
   7  -4   8        0.11        0.39      2.48 o 
  -7  -3   8        1.02       -2.06      1.37 o 
  -6  -3   8        0.02        0.10      1.32 o 
  -5  -3   8        0.95        1.14      1.16 o 
  -4  -3   8       20.66       26.24      4.39 o 
  -3  -3   8        0.63        0.43      0.89 o 
  -2  -3   8        1.40        0.22      1.35 o 
  -1  -3   8       69.23       70.67      3.36 o 
   0  -3   8      255.67      248.54      6.66 o 
   1  -3   8      190.65      206.79      5.02 o 
   2  -3   8       38.91       37.21      2.36 o 
   3  -3   8        3.58        3.97      1.08 o 
   4  -3   8        1.62        1.45      1.52 o 
   5  -3   8        1.92        1.05      1.89 o 
   6  -3   8        6.77        2.60      2.18 o 
   7  -3   8        3.38        1.10      2.43 o 
  -7  -2   8        2.08        1.96      2.23 o 
  -6  -2   8        2.48        0.39      1.45 o 
  -5  -2   8       47.89       56.13      3.66 o 
  -4  -2   8        0.00        1.20      0.83 o 
  -3  -2   8       25.20       18.76      2.67 o 
  -2  -2   8       25.99       28.39      3.55 o 
  -1  -2   8       51.47       47.48      1.97 o 
   0  -2   8        3.70        6.52      1.20 o 
   1  -2   8       49.22       41.30      4.33 o 
   2  -2   8       28.22       38.00      2.66 o 
   3  -2   8       40.77       37.43      2.89 o 
   4  -2   8        1.24        3.85      1.74 o 
   5  -2   8        0.50        0.25      1.27 o 
   6  -2   8        2.09        0.47      1.59 o 
   7  -2   8        2.17       -0.78      1.86 o 
  -7  -1   8       23.78       23.53      4.73 o 
  -6  -1   8       29.39       34.56      3.25 o 
  -5  -1   8       51.90       48.34      3.46 o 
  -4  -1   8        7.99        7.32      1.48 o 
  -3  -1   8        0.03        0.87      0.67 o 
  -2  -1   8        0.18       -0.33      0.44 o 
  -1  -1   8       19.26       21.03      1.44 o 
   0  -1   8      350.53      384.68      6.27 o 
   1  -1   8       95.90      117.71      3.60 o 
   2  -1   8       42.86       36.60      2.22 o 
   3  -1   8        0.01       -0.27      1.05 o 
   4  -1   8        0.24        1.52      1.30 o 
   5  -1   8        2.46        7.72      2.55 o 
   6  -1   8       29.95       19.78      3.85 o 
   7  -1   8       13.60       10.42      3.26 o 
  -8   0   8        2.58        0.17      2.16 o 
  -7   0   8        1.60       -1.25      1.47 o 
  -6   0   8        0.01       -0.75      1.54 o 
  -5   0   8        3.95        3.92      1.70 o 
  -4   0   8       22.68       24.47      2.35 o 
  -3   0   8      151.21      182.85      5.65 o 
  -2   0   8       37.87       35.38      2.24 o 
  -1   0   8      523.47      557.10     21.18 o 
   0   0   8       11.09        9.67      1.28 o 
   1   0   8       39.88       32.63      4.63 o 
   2   0   8        3.79        2.24      0.93 o 
   3   0   8        0.26        1.13      1.25 o 
   4   0   8        0.50        2.40      1.57 o 
   5   0   8       54.33       55.35      5.61 o 
   6   0   8       14.47       10.17      3.06 o 
   7   0   8        0.12       -1.86      1.24 o 
  -8   1   8        4.51        2.82      2.43 o 
  -7   1   8        1.58        0.93      1.76 o 
  -6   1   8        0.00       -0.93      1.37 o 
  -5   1   8        3.39        4.96      1.36 o 
  -4   1   8        0.17        0.17      0.68 o 
  -3   1   8      596.21      622.01      9.41 o 
  -2   1   8      274.72      292.07      4.29 o 
  -1   1   8       44.18       55.85      4.36 o 
   0   1   8        2.12        1.67      0.72 o 
   1   1   8        6.37        7.15      1.22 o 
   2   1   8       63.22       73.28      3.07 o 
   3   1   8       37.15       38.41      4.27 o 
   4   1   8      443.82      505.87     14.37 o 
   5   1   8        1.03       -1.59      1.30 o 
   6   1   8        7.80        7.30      2.87 o 
  -8   2   8        0.37        1.54      2.16 o 
  -7   2   8        0.39        4.14      2.35 o 
  -6   2   8        0.00        1.64      1.13 o 
  -5   2   8        4.55        5.34      1.41 o 
  -4   2   8        8.39        9.67      1.56 o 
  -3   2   8       11.40        6.84      2.03 o 
  -2   2   8        0.18       -0.21      0.60 o 
  -1   2   8        1.70        0.76      0.66 o 
   0   2   8        1.99        0.96      0.75 o 
   1   2   8      381.81      355.93      7.28 o 
   2   2   8       12.77       11.31      1.71 o 
   3   2   8      325.47      309.52     10.87 o 
   4   2   8        0.00        0.59      1.59 o 
   5   2   8        4.53        4.41      2.18 o 
   6   2   8        4.37        7.33      2.92 o 
  -6   3   8        0.01        0.78      1.72 o 
  -5   3   8       12.35       14.24      3.24 o 
  -4   3   8        1.11        0.74      1.42 o 
  -3   3   8       63.12       58.15      4.98 o 
  -2   3   8       11.46       15.86      2.01 o 
  -1   3   8       23.06       28.01      2.61 o 
   0   3   8        8.96        7.29      1.54 o 
   1   3   8      504.43      484.62      9.30 o 
   2   3   8      167.43      162.82      4.06 o 
   3   3   8        1.68        1.10      1.69 o 
   4   3   8        6.99        8.46      2.74 o 
   5   3   8       15.51       21.27      4.19 o 
  -7   4   8        0.04        0.78      2.25 o 
  -6   4   8        6.23        3.26      2.23 o 
  -5   4   8        5.64        7.99      2.74 o 
  -4   4   8        8.47       13.70      3.38 o 
  -3   4   8        1.11        1.54      1.62 o 
  -2   4   8        1.68        6.64      2.40 o 
  -1   4   8        6.15        4.66      1.50 o 
   0   4   8       38.97       42.76      2.59 o 
   1   4   8      124.90      127.14      3.91 o 
   2   4   8       33.42       37.21      4.78 o 
   3   4   8       10.24        4.78      2.30 o 
   4   4   8        0.11        0.39      1.89 o 
  -6   5   8        2.58        1.62      2.25 o 
  -5   5   8        0.24        1.15      2.06 o 
  -4   5   8        4.76        1.81      2.03 o 
  -3   5   8       10.08       10.71      3.26 o 
  -2   5   8        0.84        1.62      1.12 o 
  -1   5   8        4.96        1.21      1.00 o 
   0   5   8      120.14      118.77      4.11 o 
   1   5   8        8.56        6.58      1.80 o 
   2   5   8        3.49        5.86      2.43 o 
   3   5   8        7.59        4.68      2.55 o 
  -5   6   8        0.71       -0.65      2.07 o 
  -4   6   8        0.05        1.09      1.76 o 
  -3   6   8        0.05       -0.06      1.47 o 
  -2   6   8       36.88       35.90      3.90 o 
  -1   6   8        0.01        0.22      1.30 o 
   0   6   8        3.17        4.03      1.72 o 
   1   6   8        1.37        2.08      1.38 o 
   2   6   8        0.07       -0.44      1.67 o 
  -3   7   8        4.64        2.23      2.04 o 
  -2   7   8       11.64        9.83      4.04 o 
  -1   7   8        1.36        3.97      2.74 o 
  -1  -8   9        0.01       -1.42      2.57 o 
   0  -8   9        2.07        1.86      2.52 o 
   1  -8   9        8.36        6.72      3.26 o 
   2  -8   9        2.04        2.95      1.81 o 
   3  -8   9        0.09       -1.16      1.55 o 
  -3  -7   9        0.11        3.26      2.87 o 
  -2  -7   9        0.12       -1.76      1.72 o 
  -1  -7   9        8.34        2.50      2.57 o 
   0  -7   9       23.16       21.84      4.58 o 
   1  -7   9       57.95       50.35      6.01 o 
   2  -7   9       22.33       15.82      4.34 o 
   3  -7   9        4.00        2.62      1.50 o 
   4  -7   9        0.21       -0.69      1.72 o 
   5  -7   9        0.17        3.50      2.52 o 
  -4  -6   9        6.26        6.40      3.09 o 
  -3  -6   9        1.31       -2.74      1.91 o 
  -2  -6   9        2.62        2.30      2.21 o 
  -1  -6   9       87.25       79.53      6.79 o 
   0  -6   9       59.86       48.93      5.69 o 
   1  -6   9       17.25       18.48      2.40 o 
   2  -6   9       20.22       17.90      2.45 o 
   3  -6   9        4.36        4.26      1.60 o 
   4  -6   9       24.06       18.50      3.87 o 
   5  -6   9        9.08        9.44      3.38 o 
  -5  -5   9        1.89        1.56      2.13 o 
  -4  -5   9       10.89        3.30      6.49 o 
  -3  -5   9        7.20        6.54      2.77 o 
  -2  -5   9        2.55       -0.07      1.76 o 
  -1  -5   9       40.01       41.35      5.12 o 
   0  -5   9       13.11       10.27      2.79 o 
   1  -5   9       19.95       24.26      2.40 o 
   2  -5   9       45.64       48.49      3.24 o 
   3  -5   9       50.68       56.30      3.52 o 
   4  -5   9      127.14      140.21      8.12 o 
   5  -5   9      156.31      165.16      9.34 o 
   6  -5   9       30.79       31.03      5.44 o 
  -6  -4   9        1.68        3.99      2.48 o 
  -5  -4   9       10.22       13.99      2.52 o 
  -4  -4   9        0.52        0.59      1.12 o 
  -3  -4   9        0.77       -0.66      0.92 o 
  -2  -4   9        0.03        1.52      1.84 o 
  -1  -4   9        0.37       -0.15      1.15 o 
   0  -4   9        0.58        0.48      1.00 o 
   1  -4   9       37.58       32.79      2.44 o 
   2  -4   9        7.36        8.33      1.56 o 
   3  -4   9      365.21      357.00     10.36 o 
   4  -4   9       78.65       95.91      6.40 o 
   5  -4   9       11.32       15.15      3.58 o 
   6  -4   9        0.24       -2.21      1.47 o 
  -7  -3   9        0.37       -1.00      1.86 o 
  -6  -3   9        0.19       -1.30      1.45 o 
  -5  -3   9        0.34        0.48      1.07 o 
  -4  -3   9        2.75        4.50      1.47 o 
  -3  -3   9       17.75       16.18      3.31 o 
  -2  -3   9        0.80       -0.44      1.13 o 
  -1  -3   9      187.19      194.66      8.46 o 
   0  -3   9        6.46        6.95      1.19 o 
   1  -3   9      268.21      230.32      5.55 o 
   2  -3   9        3.38        2.01      0.89 o 
   3  -3   9       57.30       66.92      3.27 o 
   4  -3   9       11.19       10.59      2.77 o 
   5  -3   9        0.13        1.72      1.74 o 
   6  -3   9       10.39       13.50      3.68 o 
   7  -3   9        0.05        0.10      1.89 o 
  -7  -2   9        0.00       -0.96      1.84 o 
  -6  -2   9        7.20        6.63      1.81 o 
  -5  -2   9       12.10       14.23      2.27 o 
  -4  -2   9        0.75        1.84      1.18 o 
  -3  -2   9       13.29       12.28      3.31 o 
  -1  -2   9      254.86      281.84      5.11 o 
   0  -2   9      133.48      126.50      3.81 o 
   1  -2   9      126.98      126.84      5.59 o 
   2  -2   9       26.04       35.59      2.45 o 
   3  -2   9        0.01        1.76      1.37 o 
   4  -2   9       23.61       30.12      4.22 o 
   5  -2   9        6.80       10.54      2.94 o 
   6  -2   9        0.43        0.20      1.67 o 
   7  -2   9       10.85       11.81      3.73 o 
  -7  -1   9       19.78       25.61      4.90 o 
  -6  -1   9        0.00       -0.51      1.30 o 
  -5  -1   9        8.08       10.56      1.96 o 
  -4  -1   9        1.54        0.95      0.92 o 
  -3  -1   9       29.77       26.69      2.40 o 
  -2  -1   9        4.75        6.27      1.99 o 
  -1  -1   9       43.01       52.11      2.21 o 
   0  -1   9        2.84        2.51      0.79 o 
   1  -1   9       26.83       26.39      2.05 o 
   2  -1   9       57.76       60.23      2.81 o 
   3  -1   9        1.84        1.74      1.40 o 
   4  -1   9        2.62        0.91      1.45 o 
   5  -1   9        1.16        0.20      1.54 o 
   6  -1   9        1.62        2.79      2.23 o 
  -7   0   9        7.80        7.25      2.99 o 
  -6   0   9        0.24        1.12      1.11 o 
  -5   0   9        0.97        1.46      1.32 o 
  -4   0   9        0.63        0.55      0.78 o 
  -3   0   9       42.68       38.11      2.51 o 
  -2   0   9      301.13      310.71      5.43 o 
  -1   0   9       31.34       24.21      1.80 o 
   0   0   9        0.74        1.68      0.74 o 
   1   0   9        7.65        6.24      1.18 o 
   2   0   9        5.51        7.62      1.33 o 
   3   0   9        0.18       -0.51      1.23 o 
   4   0   9      132.24      126.71      7.16 o 
   5   0   9      105.98      104.89      7.11 o 
   6   0   9        0.70       -2.21      1.64 o 
  -8   1   9        0.13        2.74      2.45 o 
  -7   1   9        0.09       -1.52      1.23 o 
  -6   1   9        0.00       -0.33      0.97 o 
  -5   1   9        9.80        9.79      1.81 o 
  -4   1   9       21.72       22.17      2.29 o 
  -3   1   9        8.49        8.67      1.62 o 
  -2   1   9       22.30       22.21      1.90 o 
  -1   1   9       64.07       69.03      5.81 o 
   0   1   9        1.57        0.08      1.00 o 
   1   1   9       31.80       36.49      2.47 o 
   2   1   9       22.48       25.03      2.20 o 
   3   1   9      426.34      459.92     13.19 o 
   4   1   9        1.98        1.20      1.42 o 
   5   1   9       14.97       19.53      3.80 o 
   6   1   9        0.17       -1.94      1.67 o 
  -7   2   9        1.67        0.20      1.76 o 
  -6   2   9        1.26        4.68      2.38 o 
  -5   2   9       70.01       78.74      6.23 o 
  -4   2   9       33.74       36.18      4.68 o 
  -3   2   9        0.63       -0.47      1.18 o 
  -2   2   9        5.99        4.37      1.53 o 
  -1   2   9       45.75       51.42      2.78 o 
   0   2   9      105.57       90.92      4.18 o 
   1   2   9      772.88      774.96     14.69 o 
   2   2   9      694.24      722.74     23.78 o 
   3   2   9      167.38      160.60      8.12 o 
   4   2   9        8.07        6.35      2.40 o 
   5   2   9        0.65        2.11      2.16 o 
  -7   3   9        3.28        1.37      2.21 o 
  -6   3   9        0.53       -1.35      1.62 o 
  -5   3   9        0.39        1.30      1.81 o 
  -4   3   9        0.03       -0.22      1.32 o 
  -3   3   9        3.58        1.72      1.45 o 
  -2   3   9        0.04        0.26      0.89 o 
  -1   3   9       18.25       18.87      2.24 o 
   0   3   9       43.67       47.26      3.24 o 
   1   3   9        1.00        2.87      1.24 o 
   2   3   9        8.31        7.40      2.52 o 
   3   3   9       34.01       35.08      4.88 o 
   4   3   9        8.20        3.09      2.25 o 
   5   3   9        1.69        0.20      2.16 o 
  -7   4   9        0.62        0.22      2.38 o 
  -6   4   9        0.06       -1.32      1.69 o 
  -5   4   9        0.98       -1.32      1.57 o 
  -4   4   9        8.09        8.72      2.74 o 
  -3   4   9       14.02       12.18      3.06 o 
  -2   4   9        0.29       -1.52      1.20 o 
  -1   4   9      126.89      138.92      5.38 o 
   0   4   9      170.38      176.15      6.17 o 
   1   4   9        3.06        1.26      0.96 o 
   2   4   9        8.55       10.51      2.89 o 
   3   4   9       15.88       26.15      4.51 o 
   4   4   9        3.37        6.62      2.82 o 
  -6   5   9        1.95        3.19      2.79 o 
  -5   5   9        0.01        0.49      1.91 o 
  -4   5   9        0.00       -0.15      1.86 o 
  -3   5   9        0.09       -0.76      1.84 o 
  -2   5   9        0.26       -0.34      1.84 o 
  -1   5   9       67.32       73.36      3.63 o 
   0   5   9        0.07       -0.67      0.85 o 
   1   5   9        0.76        0.93      0.99 o 
   2   5   9        0.00        2.99      2.06 o 
   3   5   9        0.08        4.07      2.62 o 
  -5   6   9        0.32        0.54      3.19 o 
  -4   6   9        1.57        2.26      2.16 o 
  -3   6   9        7.78        5.76      2.42 o 
  -2   6   9        6.86        5.05      1.98 o 
  -1   6   9        0.13       -0.77      1.84 o 
   0   6   9        9.78       12.49      2.66 o 
   1   6   9        9.80        5.03      3.50 o 
   0  -8  10        2.92        3.04      2.94 o 
   1  -8  10        0.13       -0.88      2.43 o 
   2  -8  10        1.97        2.74      2.72 o 
  -3  -7  10        0.01       -2.13      2.01 o 
  -2  -7  10        0.66        1.03      2.43 o 
  -1  -7  10       16.56       18.95      4.49 o 
   0  -7  10        2.47        0.81      2.06 o 
   1  -7  10        0.00        1.25      2.11 o 
   2  -7  10        0.32        1.24      1.37 o 
   3  -7  10        0.00        1.20      1.57 o 
   4  -7  10        1.39        3.11      2.48 o 
  -4  -6  10        5.42        8.60      3.65 o 
  -3  -6  10        2.24        5.47      2.92 o 
  -2  -6  10       28.50       29.58      5.34 o 
  -1  -6  10       33.78       27.33      4.88 o 
   0  -6  10       14.53        6.45      2.77 o 
   1  -6  10        3.44        3.62      1.48 o 
   2  -6  10        2.84        2.81      1.30 o 
   3  -6  10        0.01        2.86      1.41 o 
   4  -6  10        1.03       -0.07      1.81 o 
   5  -6  10       20.92       15.44      3.97 o 
  -5  -5  10        0.30       -0.01      1.40 o 
  -4  -5  10        2.03        0.89      3.41 o 
  -3  -5  10       47.51       63.49      6.67 o 
  -2  -5  10       55.93       59.03      6.23 o 
  -1  -5  10       20.81       22.92      4.19 o 
   0  -5  10       65.51       71.63      5.88 o 
   1  -5  10        4.17        4.54      1.33 o 
   2  -5  10       94.37      102.88      4.43 o 
   3  -5  10      138.00      147.97      5.48 o 
   4  -5  10        5.32        5.05      2.30 o 
   5  -5  10        2.60        0.12      1.81 o 
   6  -5  10        0.20        0.12      1.86 o 
  -6  -4  10        1.87        4.75      2.97 o 
  -5  -4  10        0.59        0.89      1.79 o 
  -4  -4  10        1.45       -1.04      1.11 o 
  -3  -4  10       20.19       22.70      4.29 o 
  -2  -4  10        0.15       -1.32      1.15 o 
  -1  -4  10       12.62       13.28      3.11 o 
   0  -4  10      285.57      302.01     11.17 o 
   1  -4  10       18.57       20.94      2.21 o 
   2  -4  10      390.60      398.62     11.86 o 
   3  -4  10      164.85      166.09      7.54 o 
   4  -4  10       32.53       28.09      4.39 o 
   5  -4  10        1.63       -0.37      1.76 o 
   6  -4  10        0.78       -1.54      1.67 o 
  -6  -3  10        2.31        3.52      1.60 o 
  -5  -3  10        1.14        1.58      1.26 o 
  -4  -3  10        4.17        3.77      1.37 o 
  -3  -3  10        0.39       -0.07      0.85 o 
  -2  -3  10       22.04       17.65      3.46 o 
  -1  -3  10        0.21       -0.29      1.13 o 
   0  -3  10       60.31       55.05      2.80 o 
   1  -3  10      268.08      297.07      6.70 o 
   2  -3  10      116.32      118.58      5.46 o 
   3  -3  10        4.01        9.07      2.60 o 
   4  -3  10        7.27       10.61      2.87 o 
   5  -3  10        4.68        9.09      2.87 o 
   6  -3  10        0.61       -2.28      1.52 o 
  -7  -2  10        0.37        0.69      2.03 o 
  -6  -2  10        0.01       -1.28      1.00 o 
  -5  -2  10        0.01        0.05      1.38 o 
  -4  -2  10        0.96        1.11      1.13 o 
  -3  -2  10       44.91       38.88      4.51 o 
  -2  -2  10       11.34        9.17      2.43 o 
  -1  -2  10       10.43        6.25      2.13 o 
   0  -2  10       32.44       27.61      2.14 o 
   1  -2  10      202.86      221.19      5.54 o 
   2  -2  10       65.37       63.90      3.13 o 
   3  -2  10        6.03        8.33      2.40 o 
   4  -2  10        7.08        8.97      2.57 o 
   5  -2  10        8.64       11.71      3.06 o 
   6  -2  10        2.77        6.08      2.72 o 
  -7  -1  10        0.04       -0.81      1.37 o 
  -6  -1  10        0.62       -0.62      1.01 o 
  -5  -1  10        0.01       -0.07      0.78 o 
  -4  -1  10        0.06       -0.94      0.70 o 
  -3  -1  10       17.13       22.94      3.80 o 
  -2  -1  10       82.65       67.18      5.17 o 
  -1  -1  10      427.87      412.44      6.73 o 
   0  -1  10       70.52       72.87      3.05 o 
   1  -1  10        0.05       -0.84      0.56 o 
   2  -1  10       48.24       44.98      2.95 o 
   3  -1  10        0.16       -0.17      1.32 o 
   4  -1  10        0.16       -0.51      1.20 o 
   5  -1  10       11.19        9.46      2.89 o 
   6  -1  10        0.84       -0.17      1.86 o 
  -7   0  10        0.18        5.88      2.67 o 
  -6   0  10        2.02        1.08      1.27 o 
  -5   0  10        0.00        0.29      0.96 o 
  -4   0  10       17.95       22.07      2.45 o 
  -3   0  10      196.13      208.67      5.78 o 
  -2   0  10       11.55        6.52      2.13 o 
  -1   0  10       80.75       81.27      5.41 o 
   0   0  10      101.37       88.57      3.41 o 
   1   0  10       11.38       18.21      2.00 o 
   2   0  10        4.45        4.58      1.29 o 
   3   0  10        5.29        9.12      2.50 o 
   4   0  10        0.14        0.05      1.52 o 
   5   0  10       40.49       42.70      5.56 o 
   6   0  10        4.71        5.51      2.60 o 
  -7   1  10        0.20       -0.78      1.64 o 
  -6   1  10        0.01        0.31      1.11 o 
  -5   1  10       75.15       79.78      4.16 o 
  -4   1  10       82.32       87.27      3.91 o 
  -3   1  10       48.30       60.82      5.69 o 
  -2   1  10       16.49       23.31      2.03 o 
  -1   1  10        2.18        1.15      0.86 o 
   0   1  10        3.53        3.60      1.07 o 
   1   1  10       13.90       15.66      2.41 o 
   2   1  10      214.44      185.83      5.54 o 
   3   1  10      284.98      281.14     10.70 o 
   4   1  10        5.84       10.15      2.99 o 
   5   1  10        2.39       -0.12      1.62 o 
  -7   2  10        0.37        1.10      1.86 o 
  -6   2  10        5.34        5.83      2.57 o 
  -5   2  10        0.00        1.25      1.69 o 
  -4   2  10        7.12        4.93      2.16 o 
  -3   2  10        2.25        1.64      1.57 o 
  -2   2  10        0.63        0.40      0.82 o 
  -1   2  10       49.01       50.54      5.34 o 
   0   2  10       93.72       82.78      4.29 o 
   1   2  10      641.14      601.87     10.53 o 
   2   2  10        9.81       11.03      2.84 o 
   3   2  10       13.20       18.95      3.63 o 
   4   2  10        0.02        0.83      1.67 o 
   5   2  10        0.00        1.99      2.03 o 
  -7   3  10        8.33       12.65      3.97 o 
  -6   3  10        2.59        1.74      1.89 o 
  -5   3  10        1.25       -1.45      1.42 o 
  -4   3  10        3.81        3.24      1.99 o 
  -3   3  10       56.67       62.04      5.98 o 
  -2   3  10       42.91       37.76      3.04 o 
  -1   3  10     1035.51     1019.94     14.61 o 
   0   3  10      345.28      341.88      8.17 o 
   1   3  10      159.05      166.40      5.80 o 
   2   3  10        2.46        4.68      2.16 o 
   3   3  10       12.65       16.20      3.63 o 
   4   3  10        0.09       -0.29      2.03 o 
  -6   4  10        0.53        1.72      2.28 o 
  -5   4  10        0.02        0.59      1.79 o 
  -4   4  10        0.67       -0.22      1.54 o 
  -3   4  10       32.34       36.45      5.22 o 
  -2   4  10       30.59       32.66      3.22 o 
  -1   4  10       23.72       24.33      2.91 o 
   0   4  10        0.31       -0.59      1.00 o 
   1   4  10        3.18        1.39      1.01 o 
   2   4  10        0.17       -0.25      1.67 o 
   3   4  10        0.26        0.37      1.81 o 
  -5   5  10        0.87        1.32      2.45 o 
  -4   5  10        2.01        1.81      2.35 o 
  -3   5  10       23.88       29.58      5.47 o 
  -2   5  10       89.23       73.23      7.31 o 
  -1   5  10        0.01        0.52      0.97 o 
   0   5  10        2.15        0.93      1.46 o 
   1   5  10        5.06        5.99      2.12 o 
   2   5  10        1.15        1.30      2.40 o 
  -4   6  10        8.09       12.70      3.91 o 
  -3   6  10        7.08        5.78      2.58 o 
  -2   6  10        2.97        1.51      2.03 o 
  -1   6  10        0.40       -1.44      2.13 o 
   0   6  10        0.17       -0.35      1.15 o 
  -2  -7  11        7.66        4.73      3.58 o 
  -1  -7  11        1.26       -0.32      2.40 o 
   0  -7  11        1.22       -0.34      2.30 o 
   1  -7  11        0.28        1.03      2.06 o 
   2  -7  11        6.24       11.08      3.43 o 
   3  -7  11        0.58        1.54      1.40 o 
   4  -7  11        1.36        4.14      2.55 o 
  -4  -6  11        2.06        4.80      3.11 o 
  -3  -6  11       35.10       30.86      5.71 o 
  -2  -6  11        8.40        7.08      3.16 o 
  -1  -6  11        1.47        1.42      1.89 o 
   0  -6  11        0.63       -1.84      1.23 o 
   1  -6  11        1.75        2.74      2.16 o 
   2  -6  11       12.10       12.65      2.20 o 
   3  -6  11       39.81       43.81      3.72 o 
   4  -6  11        4.69        1.50      1.94 o 
   5  -6  11        1.86        5.88      2.94 o 
  -5  -5  11        1.58       -1.91      1.27 o 
  -4  -5  11        5.33        2.13      1.66 o 
  -3  -5  11        4.42        1.13      2.03 o 
  -2  -5  11        0.25        1.57      2.08 o 
  -1  -5  11        1.33        1.15      1.91 o 
   0  -5  11        0.02       -0.10      1.45 o 
   1  -5  11        3.98        1.66      1.53 o 
   2  -5  11        2.48        2.74      1.26 o 
   3  -5  11       81.45       62.83      5.69 o 
   4  -5  11        8.71        7.72      2.62 o 
   5  -5  11        0.53        3.09      1.99 o 
  -6  -4  11        2.34        4.98      2.02 o 
  -5  -4  11       13.71       11.09     10.28 o 
  -4  -4  11       12.29       14.75      3.75 o 
  -3  -4  11       11.93       10.49      3.21 o 
  -2  -4  11       24.90       32.31      4.90 o 
  -1  -4  11        8.37        7.21      2.60 o 
   0  -4  11       10.10       16.37      3.41 o 
   1  -4  11      783.18      800.61     13.94 o 
   2  -4  11      174.37      197.70      8.18 o 
   3  -4  11       80.25       77.03      5.76 o 
   4  -4  11        8.41       13.01      3.31 o 
   5  -4  11        0.71        1.05      2.01 o 
   6  -4  11        2.08        2.99      2.57 o 
  -6  -3  11        0.14        1.53      2.60 o 
  -5  -3  11        0.98        1.74      1.39 o 
  -4  -3  11        2.70        1.33      1.17 o 
  -3  -3  11       10.50        4.39      6.89 o 
  -2  -3  11      242.13      311.32     12.22 o 
  -1  -3  11       53.63       61.95      5.76 o 
   0  -3  11      188.10      223.02      9.69 o 
   1  -3  11       14.13       11.48      3.93 o 
   2  -3  11        0.00       -0.21      0.92 o 
   3  -3  11        3.01        0.83      1.37 o 
   4  -3  11       13.05        9.31      2.75 o 
   5  -3  11        2.03        1.62      1.94 o 
   6  -3  11        5.47        8.72      3.04 o 
  -7  -2  11        0.04        0.12      2.01 o 
  -6  -2  11        0.31       -0.83      1.21 o 
  -5  -2  11        0.05        0.64      1.24 o 
  -4  -2  11       38.43       32.29      8.98 o 
  -3  -2  11       39.97       40.66      4.93 o 
  -2  -2  11       43.55       45.54      4.90 o 
  -1  -2  11       74.12       85.37      5.86 o 
   0  -2  11       46.17       45.27      2.77 o 
   1  -2  11        1.61        1.10      0.91 o 
   2  -2  11       48.36       50.42      3.03 o 
   3  -2  11       24.31       24.39      3.80 o 
   4  -2  11        1.72        3.06      1.81 o 
   5  -2  11       67.10       65.67      6.52 o 
   6  -2  11        5.60        3.36      2.57 o 
  -7  -1  11        1.11        1.94      2.38 o 
  -6  -1  11        2.15        2.39      1.40 o 
  -5  -1  11        0.05        2.02      1.23 o 
  -4  -1  11        0.01        0.12      0.86 o 
  -3  -1  11        5.30        7.35      2.48 o 
  -2  -1  11       47.72       35.13      4.56 o 
  -1  -1  11      121.79      132.58      7.41 o 
   0  -1  11       89.42       79.96      3.41 o 
   1  -1  11       28.41       30.45      4.11 o 
   2  -1  11        1.69        1.08      0.93 o 
   3  -1  11       67.31       72.83      5.34 o 
   4  -1  11        0.37        1.47      1.49 o 
   5  -1  11        3.15        1.15      1.91 o 
   6  -1  11        1.15        1.03      2.11 o 
  -7   0  11        0.45        2.23      2.01 o 
  -6   0  11        0.27        0.05      2.12 o 
  -5   0  11        0.78        0.36      1.26 o 
  -4   0  11       16.10       14.07      2.37 o 
  -2   0  11       18.46       26.59      3.97 o 
  -1   0  11        9.27        9.10      2.77 o 
   0   0  11       48.52       44.95      2.81 o 
   1   0  11       12.00        7.71      1.45 o 
   2   0  11       34.01       46.08      4.56 o 
   3   0  11       29.38       37.99      4.71 o 
   4   0  11        0.01       -1.30      1.37 o 
   5   0  11        0.00        0.10      1.89 o 
  -7   1  11        0.03        0.07      2.35 o 
  -6   1  11        8.08        7.11      2.94 o 
  -5   1  11       48.78       53.00      6.10 o 
  -4   1  11        0.05       -0.10      1.42 o 
  -3   1  11        4.05        3.43      1.94 o 
  -2   1  11        8.10        4.25      2.29 o 
  -1   1  11        4.70        5.02      1.26 o 
   0   1  11       16.10       15.78      2.43 o 
   1   1  11        0.82        0.17      0.92 o 
   2   1  11       12.21       14.83      3.04 o 
   3   1  11        5.57        4.31      2.16 o 
   4   1  11        0.87        2.38      2.01 o 
   5   1  11        5.13        4.66      2.45 o 
  -7   2  11       23.94       24.61      5.02 o 
  -6   2  11        9.65       13.31      3.80 o 
  -5   2  11       12.01       12.52      3.43 o 
  -4   2  11        1.23        0.81      1.64 o 
  -3   2  11        0.05       -0.61      1.25 o 
  -2   2  11        0.83        0.75      0.95 o 
  -1   2  11        3.82        3.54      1.27 o 
   0   2  11      151.14      142.39      5.12 o 
   1   2  11       84.86       92.77      4.24 o 
   2   2  11        5.04        5.88      2.40 o 
   3   2  11        3.30        4.36      2.38 o 
   4   2  11       10.15        7.67      2.75 o 
  -6   3  11        0.98        2.03      2.30 o 
  -5   3  11        0.00        1.05      1.84 o 
  -4   3  11        0.33       -0.17      1.52 o 
  -3   3  11        2.65        0.76      1.86 o 
  -2   3  11       93.12       98.30      7.96 o 
  -1   3  11      124.21      124.41      5.08 o 
   0   3  11       27.50       30.14      3.00 o 
   1   3  11        7.21        7.70      1.87 o 
   2   3  11        2.32        4.68      2.08 o 
   3   3  11        0.61        0.20      1.54 o 
   4   3  11        0.16       -0.93      1.76 o 
  -6   4  11        3.25        6.96      3.19 o 
  -5   4  11       21.23       25.91      5.10 o 
  -4   4  11       12.05       16.98      4.07 o 
  -3   4  11      301.08      311.02     13.57 o 
  -2   4  11       77.82       81.75      4.50 o 
  -1   4  11        3.85        3.86      1.57 o 
   0   4  11       24.63       25.74      4.61 o 
   1   4  11       44.75       49.04      2.96 o 
   2   4  11        4.81        6.13      2.89 o 
   3   4  11        7.28        6.08      2.89 o 
  -5   5  11       23.07       15.88      4.49 o 
  -4   5  11       16.35       19.48      4.83 o 
  -3   5  11        1.48        1.94      2.43 o 
  -2   5  11        1.51        1.59      2.38 o 
  -1   5  11        4.42        4.01      1.34 o 
   0   5  11        3.78        2.94      1.29 o 
   1   5  11        3.10        1.42      2.33 o 
  -2   6  11        0.86        0.84      1.85 o 
  -2  -7  12        0.00        2.21      2.82 o 
  -1  -7  12        2.55        4.17      2.87 o 
   0  -7  12        0.74        1.13      2.48 o 
   1  -7  12        5.36        3.87      2.94 o 
   2  -7  12       10.97       13.16      3.97 o 
   3  -7  12        0.13       -0.07      1.76 o 
  -3  -6  12        4.77       11.30      4.09 o 
  -2  -6  12        0.93        1.37      2.25 o 
  -1  -6  12        0.41       -0.32      1.84 o 
   0  -6  12        0.68        3.85      2.38 o 
   1  -6  12        4.64        4.63      2.52 o 
   2  -6  12        2.32        0.61      1.32 o 
   3  -6  12        0.07        0.51      1.79 o 
   4  -6  12        4.56        2.03      2.16 o 
  -4  -5  12       11.48        5.44      3.21 o 
  -3  -5  12        3.43        2.38      2.33 o 
  -2  -5  12        0.22        0.25      1.81 o 
  -1  -5  12        2.11        1.30      1.89 o 
   0  -5  12        0.35        0.51      1.72 o 
   1  -5  12       83.86       97.40      6.96 o 
   2  -5  12        0.27        0.57      1.70 o 
   3  -5  12       12.03       18.41      3.65 o 
   4  -5  12        6.08        0.32      1.94 o 
   5  -5  12        0.13        2.33      2.60 o 
  -5  -4  12        0.16       -2.70      1.80 o 
  -4  -4  12        0.27        0.46      1.31 o 
  -3  -4  12        0.34       -1.67      1.37 o 
  -2  -4  12       19.38       21.86      4.26 o 
  -1  -4  12        2.37        4.34      2.38 o 
   0  -4  12       75.26       76.96      6.18 o 
   1  -4  12       99.46      100.11      6.36 o 
   2  -4  12       19.85       19.26      3.37 o 
   3  -4  12        1.43       -0.59      1.57 o 
   4  -4  12        0.54        1.00      1.89 o 
   5  -4  12        0.01       -0.42      1.76 o 
  -6  -3  12        2.41        1.90      1.82 o 
  -5  -3  12        2.75        3.06      2.22 o 
  -4  -3  12        0.98        0.11      1.61 o 
  -3  -3  12       30.48       26.62      4.53 o 
  -2  -3  12      102.09      102.32      7.21 o 
  -1  -3  12     1049.18     1113.73     24.02 o 
   0  -3  12      537.07      591.35     16.51 o 
   1  -3  12      151.69      144.49      5.05 o 
   2  -3  12        7.08        6.84      2.88 o 
   3  -3  12        0.34        0.66      1.57 o 
   4  -3  12        6.95        5.34      2.30 o 
   5  -3  12       12.87       18.26      3.92 o 
  -6  -2  12        0.18        2.84      1.63 o 
  -5  -2  12        4.36        5.93      1.87 o 
  -4  -2  12       22.67       38.19      5.27 o 
  -2  -2  12        0.01        0.37      1.45 o 
  -1  -2  12        0.72        1.57      1.69 o 
   0  -2  12       11.53       12.42      1.75 o 
   1  -2  12        8.75       16.24      2.22 o 
   2  -2  12       30.57       24.59      2.56 o 
   3  -2  12        1.47        1.49      1.59 o 
   4  -2  12       43.93       41.72      5.17 o 
   5  -2  12       12.44        6.03      2.62 o 
  -6  -1  12       10.06        9.03      2.15 o 
  -5  -1  12       11.85       17.11      2.64 o 
  -4  -1  12        8.01        2.92      1.24 o 
  -2  -1  12       23.30       24.73      4.29 o 
  -1  -1  12        0.03       -0.59      1.23 o 
   0  -1  12       29.87       32.55      2.60 o 
   1  -1  12       23.55       17.36      2.16 o 
   2  -1  12       20.53       20.59      3.55 o 
   3  -1  12      101.57       92.63      6.30 o 
   4  -1  12       29.90       31.15      4.68 o 
   5  -1  12        0.68        3.77      2.77 o 
  -7   0  12        0.34        0.34      1.46 o 
  -6   0  12        0.75        2.33      1.49 o 
  -5   0  12        1.74        1.37      1.69 o 
  -4   0  12        4.96        2.25      1.84 o 
  -3   0  12        8.45       11.98      3.14 o 
  -2   0  12       10.77        7.45      2.62 o 
  -1   0  12       20.37       26.41      2.29 o 
   0   0  12        8.16        6.57      1.43 o 
   1   0  12       50.86       53.67      3.29 o 
   2   0  12       10.46        8.31      2.45 o 
   3   0  12       26.37       14.95      3.43 o 
   4   0  12        4.67        4.31      2.40 o 
   5   0  12        1.22        6.67      2.77 o 
  -7   1  12        2.09        2.01      2.82 o 
  -6   1  12        3.31        1.27      2.30 o 
  -5   1  12        5.41        3.09      2.21 o 
  -4   1  12        0.14       -1.81      1.35 o 
  -3   1  12        7.89        8.09      2.94 o 
  -2   1  12       15.29       18.50      3.92 o 
  -1   1  12        2.86        0.83      1.09 o 
   0   1  12       87.00      105.16      4.39 o 
   1   1  12      184.84      189.12      7.52 o 
   2   1  12        0.11        0.59      1.52 o 
   3   1  12        3.73        5.42      2.30 o 
   4   1  12        0.65        0.59      1.74 o 
  -6   2  12        0.74        1.91      2.28 o 
  -5   2  12        0.49        0.93      1.84 o 
  -4   2  12        0.01        0.96      1.76 o 
  -3   2  12        0.70        3.53      2.33 o 
  -2   2  12       43.25       39.09      3.08 o 
  -1   2  12      120.98      124.77      4.88 o 
   0   2  12       13.15       11.24      1.94 o 
   1   2  12       43.68       49.33      8.70 o 
   2   2  12        5.39        3.73      2.16 o 
   3   2  12        4.58        2.38      2.11 o 
   4   2  12        0.45        0.12      1.74 o 
  -6   3  12        0.03       -1.20      1.91 o 
  -5   3  12        2.82        0.49      1.81 o 
  -4   3  12        0.58       -0.07      1.72 o 
  -3   3  12       90.64       97.04      7.63 o 
  -2   3  12       57.20       52.00      7.34 o 
  -1   3  12       11.68       13.29      2.74 o 
   0   3  12        0.32        0.84      1.25 o 
   1   3  12       17.70       19.69      2.73 o 
   2   3  12       29.76       40.81      5.37 o 
   3   3  12        1.01        0.20      1.76 o 
  -5   4  12        9.48        5.34      3.16 o 
  -4   4  12       39.78       50.00      6.72 o 
  -3   4  12        0.24       -0.54      1.94 o 
  -2   4  12       14.46       15.88      3.39 o 
  -1   4  12       19.90       15.18      5.38 o 
   0   4  12        4.05        4.43      1.78 o 
   1   4  12        0.08        0.10      1.74 o 
   2   4  12        1.48        2.21      2.25 o 
  -4   5  12       13.67       11.18      3.95 o 
  -3   5  12        3.42        4.36      3.04 o 
  -2   5  12       11.58       14.36      4.29 o 
  -1   5  12       20.25       24.36      2.42 o 
   0   5  12        2.90        1.99      1.28 o 
  -1  -7  13        1.46       -2.21      2.21 o 
   0  -7  13        2.85        3.77      2.87 o 
   1  -7  13        2.83        9.75      3.58 o 
   2  -7  13        1.73        3.24      2.55 o 
  -3  -6  13        1.30        2.50      2.72 o 
  -2  -6  13        0.85        1.69      2.38 o 
  -1  -6  13        5.84        4.90      2.74 o 
   0  -6  13        1.29        2.38      2.52 o 
   1  -6  13        1.09        2.52      2.52 o 
   2  -6  13        0.20       -0.17      2.21 o 
   3  -6  13        2.66        4.34      2.52 o 
  -4  -5  13        1.60        0.17      2.40 o 
  -3  -5  13        0.97       -2.08      1.67 o 
  -2  -5  13        3.40        0.71      2.40 o 
  -1  -5  13       14.68        9.02      3.21 o 
   0  -5  13       49.54       67.43      6.74 o 
   1  -5  13        1.74        5.22      2.65 o 
   2  -5  13       20.32       20.87      3.84 o 
   3  -5  13       12.72       14.04      3.38 o 
   4  -5  13        0.56        2.06      2.28 o 
  -5  -4  13        1.73        1.09      1.72 o 
  -4  -4  13        2.96        1.13      2.18 o 
  -3  -4  13        2.29        3.50      2.43 o 
  -2  -4  13       17.92       25.71      5.00 o 
  -1  -4  13      137.60      160.33      9.47 o 
   0  -4  13       15.50       15.49      3.68 o 
   1  -4  13       13.68       23.01      4.24 o 
   2  -4  13       11.60       14.05      2.56 o 
   3  -4  13        2.18        3.04      2.01 o 
   4  -4  13        0.17       -0.34      1.67 o 
   5  -4  13        1.57       -2.50      1.67 o 
  -5  -3  13        1.04        1.62      2.01 o 
  -4  -3  13       38.66       -0.15      1.54 o 
  -3  -3  13       18.20       15.29      3.87 o 
  -2  -3  13       86.61       88.31      6.89 o 
  -1  -3  13        6.73        6.52      2.67 o 
   0  -3  13        1.24        1.54      1.81 o 
   1  -3  13        0.07       -0.01      1.04 o 
   2  -3  13        0.53       -0.36      1.07 o 
   3  -3  13        0.63        1.32      1.67 o 
   4  -3  13        1.81        0.29      1.76 o 
   5  -3  13        2.60        2.06      2.11 o 
  -6  -2  13       12.18       18.22      3.14 o 
  -5  -2  13        6.47        4.99      3.37 o 
  -3  -2  13      359.13      379.39     14.61 o 
  -2  -2  13      258.91      299.41     12.51 o 
  -1  -2  13       33.59       33.29      4.80 o 
   0  -2  13       10.32        8.73      2.72 o 
   1  -2  13        3.17        2.60      1.53 o 
   2  -2  13        3.47        7.08      2.25 o 
   3  -2  13       66.44       70.60      6.01 o 
   4  -2  13        0.00        0.42      1.84 o 
   5  -2  13        2.34       -0.56      2.11 o 
  -6  -1  13        0.73        1.76      1.60 o 
  -5  -1  13       37.79       37.51      3.78 o 
  -4  -1  13       11.65        4.41      4.60 o 
  -3  -1  13        0.88       -0.25      1.64 o 
  -2  -1  13        0.00       -0.56      1.62 o 
  -1  -1  13        0.03        0.47      1.64 o 
   0  -1  13       19.87       15.27      2.10 o 
   1  -1  13        7.80        3.29      1.62 o 
   2  -1  13       66.94       56.04      5.17 o 
   3  -1  13        0.40        0.10      1.45 o 
   4  -1  13        0.76        1.49      2.18 o 
   5  -1  13        2.26        2.43      2.48 o 
  -6   0  13        0.28       -1.94      1.84 o 
  -5   0  13       43.12       56.69      6.79 o 
  -4   0  13        7.86        7.84      2.97 o 
  -3   0  13        2.16        3.28      2.16 o 
  -2   0  13       12.44       13.77      3.53 o 
  -1   0  13        0.41        0.88      1.57 o 
   0   0  13       26.53       26.15      2.61 o 
   1   0  13       43.40       38.77      3.68 o 
   2   0  13       22.56       24.49      3.99 o 
   3   0  13        2.26        5.32      2.23 o 
   4   0  13       17.53       19.58      4.17 o 
  -6   1  13        0.31       -1.64      1.94 o 
  -5   1  13        0.12        1.99      2.38 o 
  -4   1  13        1.15        1.64      1.94 o 
  -3   1  13        0.84       -0.66      1.79 o 
  -2   1  13        1.21       -0.32      1.79 o 
  -1   1  13        2.47        3.28      1.31 o 
   0   1  13        0.78        0.55      1.04 o 
   1   1  13       71.23       61.77      3.88 o 
   2   1  13       26.15       31.25      4.56 o 
   3   1  13        0.10       -1.15      1.81 o 
   4   1  13       15.11        9.41      3.16 o 
  -6   2  13        0.50        1.32      2.23 o 
  -5   2  13        1.61        2.74      2.23 o 
  -4   2  13        2.30        3.48      2.18 o 
  -3   2  13        0.21        0.12      1.99 o 
  -2   2  13       33.56       31.37      5.17 o 
  -1   2  13      216.54      211.67      6.58 o 
   0   2  13        4.74        5.40      3.19 o 
   1   2  13        1.93        3.36      1.34 o 
   2   2  13        0.29       -0.20      1.69 o 
   3   2  13        2.69        0.25      1.89 o 
  -5   3  13        0.69        4.22      2.79 o 
  -4   3  13       27.51       36.52      5.91 o 
  -3   3  13      111.26      125.22      8.97 o 
  -2   3  13        4.02        4.35      1.65 o 
  -1   3  13       37.89       37.49      3.49 o 
   0   3  13        2.85        3.87      1.60 o 
   1   3  13        0.20       -0.20      1.57 o 
   2   3  13        0.00        1.03      1.84 o 
  -4   4  13       14.30       17.50      4.46 o 
  -3   4  13       22.29       20.88      4.78 o 
  -2   4  13        0.32        0.46      1.43 o 
  -1   4  13        3.15        2.48      1.99 o 
   0   4  13        9.17       12.11      2.61 o 
   1   4  13        0.15       -0.76      1.91 o 
  -2  -6  14        9.14       10.49      4.14 o 
  -1  -6  14        0.00        0.74      2.18 o 
   0  -6  14       25.31       37.08      5.96 o 
   1  -6  14        7.23        8.21      3.38 o 
   2  -6  14        2.98        4.85      3.06 o 
  -3  -5  14        2.47        2.87      2.82 o 
  -2  -5  14        0.76       -0.71      1.84 o 
  -1  -5  14        7.55        6.52      3.04 o 
   0  -5  14        0.02       -0.42      1.94 o 
   1  -5  14        9.43       10.34      3.38 o 
   2  -5  14        3.28        6.25      3.01 o 
   3  -5  14        3.90        1.59      2.28 o 
  -4  -4  14        1.87        0.39      2.11 o 
  -3  -4  14       13.99       14.83      4.12 o 
  -2  -4  14       29.43       29.49      5.22 o 
  -1  -4  14        0.80       -0.47      1.67 o 
   0  -4  14        2.03        0.74      2.03 o 
   1  -4  14        0.13        2.13      2.16 o 
   2  -4  14        9.28        7.45      2.62 o 
   3  -4  14        0.00       -0.20      1.72 o 
   4  -4  14        0.15        1.49      2.13 o 
  -5  -3  14        1.89       -0.37      1.35 o 
  -4  -3  14        4.30        7.65      3.14 o 
  -3  -3  14      149.25      178.62     10.37 o 
  -2  -3  14        0.00       -1.15      1.64 o 
  -1  -3  14        0.18        0.42      1.81 o 
   0  -3  14        0.88        0.25      1.89 o 
   1  -3  14        0.39        1.94      1.96 o 
   2  -3  14        2.48        1.25      1.84 o 
   3  -3  14        7.83        7.50      2.67 o 
   4  -3  14        0.09       -1.54      1.64 o 
  -5  -2  14       49.68       63.07      7.26 o 
  -4  -2  14        8.85        9.42      6.53 o 
  -3  -2  14       12.69       19.66      4.31 o 
  -2  -2  14        7.56        8.14      3.01 o 
  -1  -2  14        4.84        2.48      2.16 o 
   0  -2  14        2.83        4.22      2.48 o 
   1  -2  14        2.23        1.35      1.32 o 
   2  -2  14        0.01        0.05      1.45 o 
   3  -2  14        2.20        0.74      1.91 o 
   4  -2  14        0.16       -0.83      1.72 o 
  -6  -1  14       37.74       43.90      6.59 o 
  -5  -1  14       49.25       54.64      6.79 o 
  -4  -1  14       33.91       42.97      5.96 o 
  -3  -1  14        0.01       -1.18      1.57 o 
  -2  -1  14       32.39       32.26      5.12 o 
  -1  -1  14       18.42       20.59      4.14 o 
   0  -1  14        5.98        2.52      1.86 o 
   1  -1  14      148.12      142.40      6.22 o 
   2  -1  14       21.87       23.04      3.97 o 
   3  -1  14        9.33        0.20      1.94 o 
   4  -1  14        1.01        1.10      2.28 o 
  -6   0  14        3.85        6.52      3.24 o 
  -5   0  14        1.46        0.47      2.21 o 
  -4   0  14        2.36        6.45      2.82 o 
  -3   0  14        3.86        3.97      2.55 o 
  -2   0  14        0.56       -0.05      1.96 o 
  -1   0  14       48.85       39.51      5.49 o 
   0   0  14        1.23        2.13      1.29 o 
   1   0  14        6.42        4.34      1.56 o 
   2   0  14        4.43        5.27      2.13 o 
   3   0  14        9.84       11.10      3.26 o 
   4   0  14        5.55       13.82      3.87 o 
  -6   1  14        0.55        0.20      2.62 o 
  -5   1  14        0.60        1.54      2.30 o 
  -4   1  14        5.39        5.49      2.87 o 
  -3   1  14        0.72        1.52      2.40 o 
  -2   1  14        1.72        1.20      2.28 o 
  -1   1  14       24.95       17.01      3.92 o 
   0   1  14        0.03       -0.49      1.04 o 
   1   1  14        3.43        2.73      1.45 o 
   2   1  14        9.38        3.21      2.16 o 
   3   1  14        1.41        4.66      2.33 o 
  -5   2  14        0.00        1.15      2.25 o 
  -4   2  14        0.78        1.84      2.23 o 
  -3   2  14        4.81        2.67      2.48 o 
  -2   2  14        3.53        4.41      2.65 o 
  -1   2  14       19.21       27.46      3.01 o 
   0   2  14       21.20       25.11      2.99 o 
   1   2  14        0.09       -0.15      1.72 o 
   2   2  14        2.78        0.54      2.06 o 
  -5   3  14        1.27       -0.37      2.16 o 
  -4   3  14        3.95        4.97      3.06 o 
  -3   3  14       39.33       50.69      6.91 o 
  -2   3  14        1.40        1.52      2.35 o 
  -1   3  14        1.32        1.46      1.57 o 
   0   3  14        3.78        4.42      1.83 o 
   1   3  14        0.24        0.88      1.99 o 
  -3   4  14        0.65        1.52      2.74 o 
  -2   4  14        1.37        1.90      1.74 o 
  -1   4  14        3.18        1.50      1.75 o 
  -1  -6  15        4.57        5.76      3.41 o 
   0  -6  15       33.01       44.24      6.62 o 
   1  -6  15       10.21       16.35      4.46 o 
  -3  -5  15        0.28        1.13      2.28 o 
  -2  -5  15       12.28       19.51      5.05 o 
  -1  -5  15        8.05       13.75      4.17 o 
   0  -5  15        0.18        0.71      2.33 o 
   1  -5  15        7.90        5.12      2.92 o 
  -4  -4  15        0.16        2.35      2.72 o 
  -3  -4  15        9.91        9.80      3.55 o 
  -2  -4  15        8.99       12.13      3.80 o 
  -1  -4  15       19.79       20.10      4.44 o 
   0  -4  15        5.53        8.50      3.19 o 
   1  -4  15        1.35        2.11      2.23 o 
   3  -4  15        0.88        0.98      2.06 o 
  -4  -3  15        0.11        0.83      2.11 o 
  -3  -3  15        5.83       10.96      3.46 o 
  -2  -3  15        8.48       15.39      3.97 o 
  -1  -3  15        8.70        7.01      2.94 o 
   0  -3  15       10.79       14.12      3.70 o 
   1  -3  15        0.79        4.14      2.43 o 
   2  -3  15        0.89        1.10      1.91 o 
   3  -3  15        1.01        0.69      1.89 o 
  -5  -2  15       66.67       67.63      7.77 o 
  -4  -2  15       14.92       16.96      4.36 o 
  -3  -2  15        7.85        5.51      2.84 o 
  -2  -2  15        1.46        0.07      2.08 o 
  -1  -2  15        1.19        1.40      1.91 o 
   0  -2  15       10.20        7.03      2.84 o 
   1  -2  15       11.92       10.12      3.19 o 
   2  -2  15        9.74       11.08      2.89 o 
   3  -2  15        0.70        2.84      2.45 o 
  -5  -1  15        8.64       12.84      3.87 o 
  -4  -1  15        6.27        4.58      2.72 o 
  -3  -1  15        1.89        0.49      2.23 o 
  -2  -1  15        2.60        2.28      2.35 o 
  -1  -1  15        7.98        5.00      2.60 o 
   0  -1  15       11.69       13.31      3.73 o 
   1  -1  15        0.00       -0.11      1.25 o 
   2  -1  15        4.10        4.71      2.28 o 
   3  -1  15        0.02       -0.12      1.74 o 
  -5   0  15        0.23       -0.12      2.40 o 
  -4   0  15       14.12       24.46      5.17 o 
  -3   0  15        7.56        5.71      3.21 o 
  -2   0  15       27.75       24.93      5.07 o 
  -1   0  15       87.94       84.88      7.33 o 
   0   0  15       54.97       53.66      6.20 o 
   1   0  15        2.16       -0.81      1.59 o 
   2   0  15        5.40        3.99      2.40 o 
   3   0  15        9.22       11.32      3.26 o 
  -5   1  15        2.32       -1.27      2.33 o 
  -4   1  15        2.65        2.21      2.60 o 
  -3   1  15       33.16       37.62      6.37 o 
  -2   1  15       16.75       21.98      4.93 o 
  -1   1  15        0.45        1.62      2.33 o 
   0   1  15        2.28        3.27      1.58 o 
   1   1  15        6.65        4.78      2.57 o 
   2   1  15       17.92       22.77      4.22 o 
  -4   2  15        1.43        0.02      2.40 o 
  -3   2  15       32.10       33.80      6.25 o 
  -2   2  15        0.91        0.71      2.25 o 
  -1   2  15        0.55       -1.35      1.96 o 
   0   2  15        1.02        1.10      1.39 o 
   1   2  15        0.54        0.51      2.01 o 
  -3   3  15        0.33        0.07      2.30 o 
  -2   3  15        1.82        4.07      3.04 o 
  -1   3  15        0.03        0.79      1.59 o 
   0   3  15        2.28        2.20      1.76 o 
  -1  -5  16        3.20        1.32      2.74 o 
   0  -5  16        0.13        0.71      2.33 o 
   1  -5  16       13.02       17.60      4.44 o 
  -3  -4  16        2.95        3.48      2.84 o 
  -2  -4  16        4.23        1.25      2.40 o 
  -1  -4  16       15.40       19.07      4.75 o 
   0  -4  16        0.01       -0.61      2.25 o 
   1  -4  16       14.81       11.25      3.73 o 
  -4  -3  16       14.65       15.81      4.61 o 
  -3  -3  16        7.27        2.57      2.82 o 
  -2  -3  16        1.32        1.35      2.40 o 
  -1  -3  16        0.20       -0.22      1.81 o 
   0  -3  16        9.89       15.91      4.22 o 
   1  -3  16        0.26       -0.88      2.16 o 
  -4  -2  16        4.43        3.48      2.89 o 
  -3  -2  16        2.89        2.94      2.89 o 
  -2  -2  16        0.47       -1.84      1.81 o 
  -1  -2  16        1.28       -0.37      1.99 o 
   0  -2  16        2.10        0.91      2.13 o 
   1  -2  16        0.30        1.72      2.43 o 
   2  -2  16        3.42       -0.51      1.99 o 
  -4  -1  16        0.28        2.87      2.45 o 
  -3  -1  16        0.45        2.48      2.62 o 
  -2  -1  16        7.06       11.84      3.92 o 
  -1  -1  16       12.30       10.78      3.63 o 
   0  -1  16       20.68       26.01      5.00 o 
   2  -1  16        4.19        6.54      2.67 o 
  -4   0  16        0.67        2.74      2.65 o 
  -3   0  16       16.82       28.73      5.83 o 
  -2   0  16        8.78        8.33      3.48 o 
  -1   0  16        3.03        8.95      3.46 o 
   0   0  16        2.10        2.03      2.57 o 
   1   0  16        0.69        0.61      2.06 o 
   2   0  16        0.40        2.99      2.30 o 
  -4   1  16       10.97       14.14      4.31 o 
  -3   1  16       14.23       12.99      4.44 o 
  -2   1  16       13.06       15.46      4.51 o 
  -1   1  16        1.98        0.96      2.57 o 
   0   1  16        9.16       10.78      3.77 o 
   1   1  16        4.02        9.71      3.06 o 
  -3   2  16        2.14        1.25      2.67 o 
  -2   2  16        0.93        2.25      3.01 o 
  -1   2  16        0.57       -0.07      2.30 o 
   0   2  16        6.61        9.23      2.20 o 
  -1  -4  17        3.15        4.90      3.14 o 
   0  -4  17        2.13        4.90      3.19 o 
  -2  -3  17        0.03       -3.33      2.48 o 
  -1  -3  17       10.68       13.92      4.61 o 
   0  -3  17        1.51        0.25      2.65 o 
  -3  -2  17        0.21       -1.23      2.33 o 
  -2  -2  17        3.97        0.59      2.48 o 
  -1  -2  17        4.76        7.60      3.31 o 
   0  -2  17        4.92        7.16      3.24 o 
  -3  -1  17        0.92        2.50      2.89 o 
  -2  -1  17        0.00        1.86      2.60 o 
  -1  -1  17        0.06       -0.29      2.35 o 
   0  -1  17        0.01       -2.03      2.28 o 
  -3   0  17        8.71        7.99      3.80 o 
  -2   0  17        0.86        2.30      3.04 o 
  -1   0  17        0.03       -0.22      2.74 o 
   0   0  17        0.16       -0.81      2.45 o 
  -2   1  17        0.20       -0.93      2.67 o 
  -1   1  17        3.54        5.12      3.31 o 
                                                 
